# Supplementary material for: 5-Aminolevulinic Acid Guided Sampling of Glioblastoma Microenvironments Identifies Pro-Survival Signaling at Infiltrative Margins
Source: Sci Rep. 2017 Nov 15;7:15593. doi: 10.1038/s41598-017-15849-w (PMC5688093; doi:10.1038/s41598-017-15849-w)
Supplement: Supplementary file 2 — Dataset [file 41598_2017_15849_MOESM2_ESM.xlsx]

## Sheet: 5ALA Raw Data
Sample	Region	Order	SetID	# NA	X1433BETA	X1433EPSILON	X1433ZETA	X4EBP1	X4EBP1_pS65	X4EBP1_pT37T46	X53BP1	ARAF	ACC_pS79	ACC1	ACVRL1	ADAR1	AKT	AKT_pS473	AKT_pT308	AMPKALPHA	AMPK_pT172	ANNEXINI	ANNEXINVII	AR	ARHI	ATM	ATM_pS1981	BRAF	BRAF_pS445	BAD_pS112	BAK	BAP1	BAX	BCL2	BCLXL	BECLIN	BETACATENIN	BETACATENIN_pT41S45	BID	BIM	CJUN_pS73	CKIT	CMET	CMET_pY1235	CMYC	CRAF	CRAF_pS338	CASPASE7CLEAVED	CASPASE8
MD12-10M	Bulk	720	83	100	-0.20152	0.0015073	-0.067165	-0.94061	-1.2795	-1.6011	-1.4071	0.06806	-0.084912	-0.87942	0.78033	-0.34916	-0.35996	1.2129	1.5492	2.032	-0.43988	0.42971	0.18988	-0.34249	-0.31563	0.41588	0.42691	-1.5412	-0.12746	0.010903	0.31523	-0.17337	0.4555	0.70904	0.0025991	-0.074702	0.598	-0.24241	0.30345	0.17158	1.2416	0.60841	-0.14816	-0.27641	3.5369	-1.02	-0.14554	1.3988	-0.21045
MD12-10M	Bulk	744	83	100	-0.038702	0.59609	0.23193	-0.92737	-1.3233	-1.7878	-1.3938	0.081305	-0.41326	-1.5088	0.6479	-0.33591	-0.10985	0.92882	1.3237	-0.38897	-0.3187	0.44295	0.21147	-0.32925	-0.30239	0.42913	0.44015	-0.74612	-0.11422	-0.20546	0.32848	-0.16013	0.23654	0.17721	0.17441	0.082267	0.53673	-0.031857	0.086645	0.18483	0.013381	0.52436	-0.13492	0.056406	-0.43512	-1.0067	-0.1453	0.37121	-0.1972
MD12-10M	Margin	792	83	100	0.022294	-0.19745	-0.31359	-0.7168	-1.2916	-1.7532	-1.1832	0.29188	-0.20269	-1.5713	0.48515	-0.12534	-0.13614	0.91372	1.2235	-0.80448	-0.21607	0.65352	0.41369	-0.11868	-0.091817	0.6397	0.65072	-1.321	0.096353	-0.18059	0.53905	0.050442	0.08722	0.37506	-0.58858	0.14911	0.19456	-0.018599	0.17503	0.3954	0.22395	0.65988	0.075655	-0.052592	-0.22455	-0.79618	-0.41569	-0.098928	0.013367
MD12-10M	Perinecrotic	768	83	100	0.012298	-0.20744	-0.71267	-0.72679	-1.3016	-1.7632	-1.1932	0.28188	-0.21269	-1.5813	0.87706	-0.13534	-0.14614	0.058577	0.34702	-0.81448	-0.22606	0.64353	0.4037	-0.12867	-0.10181	0.72721	0.64073	-1.331	0.086357	-0.19059	0.52905	0.040447	-0.50435	0.0079655	-0.92583	0.13912	-0.13478	-0.028594	0.62403	0.3854	0.21396	0.47886	0.065659	-0.062588	-0.23454	-0.80617	-0.21928	0.097251	0.0033718
MD12-19M	Bulk	837	83	100	0.33011	0.64491	0.13804	-1.3999	-1.07	-1.6936	-1.7591	-0.39481	-0.54935	-0.9916	0.96242	-0.053206	0.44986	0.63395	0.78824	-0.096037	0.45902	0.53319	0.059232	0.40393	0.40903	0.68522	0.35624	-0.91206	-0.0086417	-0.24252	0.062453	-1.5577	0.49222	0.67598	-0.047644	0.046531	0.085615	0.26355	0.38877	-0.4627	-0.55864	0.3766	0.29567	0.22189	-0.53238	-0.98302	-0.10553	0.44552	0.1056
MD12-19M	Bulk	838	83	100	0.33984	0.28947	0.3947	-1.4598	-0.8959	-0.90462	-1.6169	-0.43137	-0.17655	-0.73767	1.029	-0.11487	0.33896	0.59018	0.80328	0.098585	0.049998	0.6886	-0.16059	0.35587	0.14551	0.53492	0.29727	-1.3865	-0.29078	0.032569	0.12297	-1.7768	0.65099	0.39993	0.094409	-0.037745	-0.036561	0.25073	0.58492	-0.56677	-0.34003	0.01517	0.24335	0.16638	-0.31491	-1.109	-0.15824	0.59361	0.0024016
MD12-19M	Margin	839	83	100	0.39453	0.47059	0.43178	-1.0696	-1.6444	-2.106	-1.536	-0.060917	-0.55549	-1.9241	1.3034	-0.47813	-0.48893	-0.28422	0.27597	-0.67926	-0.44433	0.30073	0.57889	0.64984	0.16177	0.28691	0.29793	-0.88114	-0.25644	-0.53338	0.55127	-0.30235	-0.06194	-0.25811	0.25929	0.060557	-0.47758	0.081569	0.70972	0.042605	-0.12884	0.99411	0.38449	0.54556	-0.25361	-1.149	0.46937	0.78607	-0.33943
MD12-19M	Margin	840	83	100	-0.028149	0.053255	0.69603	-0.76724	-1.342	-1.8036	-1.2337	0.24143	-0.25314	-1.6217	0.85238	-0.17578	-0.18658	0.018131	0.52603	-0.85493	-0.26651	0.60308	0.53735	-0.16912	-0.14226	0.58926	0.60028	-0.89403	0.045911	-0.23103	0.48861	0	0.12607	-0.032481	0.23641	0.098672	-0.17523	-0.069041	0.28898	0.34496	0.17351	0.537	0.025213	-0.050352	-0.27499	-0.84662	-0.45615	-0.14937	-0.037075
MD12-19M	Perinecrotic	816	83	100	0.4256	0.29427	0.46576	-1.3194	-1.09	-1.2726	-1.3834	-0.41815	-0.52761	-0.54266	1.2852	0.023313	-0.19518	0.033774	0.61856	-0.15165	-0.19211	0.17356	0.029281	0.51865	-0.81488	-0.44029	0.27726	-1.5889	-0.38755	-0.36104	0.185	-1.315	0.53561	0.59616	0.16649	0.33762	-0.60224	0.33256	0.71522	-0.020828	-0.32164	0.57682	0.23523	0.29309	-0.46518	-0.92874	0.076095	0.87423	0.14016
MD12-19M	Perinecrotic	836	83	100	0.49454	0.42666	0.36996	-1.9881	-1.2132	-1.4035	-1.1686	-0.46808	-0.78084	-0.91329	1.2552	0	0.2535	-0.22765	0.24305	0.048972	-0.3949	0.2665	-0.1413	0.53898	0.47209	0.042804	0.40592	-1.5146	-0.3836	-0.30489	0.17516	-1.2474	0.24748	0.74758	0.34817	0.20295	-0.098192	0.025392	0.6964	-0.39887	-0.72646	0.28786	0.39635	0.26434	-0.23837	-1.1469	0.075136	0.61716	0.28394
MD12-23M	Bulk	860	83	100	0.54266	0.52867	0.26383	-0.78528	-1.1595	-0.96842	-0.84412	-0.83747	-1.3052	-2.3466	1.2537	0.16261	-0.24012	1.3027	1.5732	-0.73379	-0.15512	-0.34425	0.067226	0.64393	0.57504	-0.66522	0.19	-1.5307	-0.74256	-0.16777	-0.15305	-1.2545	0.80836	0.73423	0.015942	-0.6863	0.5906	0.21012	0.91574	-0.042423	-0.21892	0.7156	0.10283	0.20172	-0.47829	-1.2553	0.089014	0.91948	0.50587
MD12-23M	Bulk	861	83	100	0.3191	0.45887	-0.58946	-0.38254	-0.72374	-0.29856	-1.9614	-0.37486	-0.9809	-2.3495	1.5168	-0.048463	-0.91434	-0.62877	0.54195	-1.1276	-0.99427	0.0029546	0.017832	0.90168	0.90968	-0.1385	0.59342	-1.8943	-0.68185	-0.26423	0.32614	-0.72776	0.67712	0.090815	-0.43055	-0.37309	-0.90299	0.6607	1.0107	-0.27484	0.40924	0.73763	0.36432	0.59559	0.72044	-0.78922	0.32363	0.92406	0.16594
MD12-08M	Margin	718	104	20	0.75614	1.0314	1.0141	-2.123	-0.22876	-3.1268	-0.75099	-0.53333	-0.15014	-0.12982	0.48244	-0.060943	0.4604	-0.76579	0.75347	0.41445	-0.79449	-1.83	0.46593	-0.61926	1.0201	-1.129	0.075418	0.13375	1.561	-0.54779	-0.064756	-1.0916	-0.59025	0.5797	0.24383	0.24757	0.95035	0.045767	0.05123	-0.89065	-0.40961	1.0095	0.091321	0.078611	0.06456	-0.74273	-0.38163	0.24769	-0.23531
MD12-16M	Margin	694	104	20	1.3231	0.30051	-0.0012305	-2.2291	-1.9266	-2.412	-1.4181	-0.26414	-0.47604	-0.6964	0.45318	-0.38375	-0.028439	-0.38012	0.11745	0.28478	-0.11112	-0.47766	0.41018	-0.26411	1.1726	-0.57726	0.35328	-0.328	0.33344	-0.1734	-0.036327	-1.403	-0.89017	1.1806	0.16131	-0.11749	0.38462	0.10201	0.53031	-1.4652	-0.84331	-0.30192	0.13432	0.22244	0.037206	-0.95124	-0.071462	0.72988	0.008411
MD12-21M	Margin	740	104	20	0.5913	0.20697	-0.47806	-1.1414	-1.0591	-1.1948	-0.70573	-0.10512	-0.74582	-0.3881	0.44198	0.34926	0.016853	1.5454	1.6256	-0.0062839	-0.87002	-1.0094	0.39843	0.86504	0.83231	0.25071	0.29976	-0.10524	-0.14999	-0.25917	0.42304	-1.5062	0.10122	-0.29268	-0.35908	0.11247	0.097955	0.027558	0.69935	0.19372	-0.55708	0.3984	0.738	0.1011	-0.16136	-0.54836	-0.088441	0.66036	0.46825
MD13-01M	Bulk	716	104	20	0.79259	0.26286	-0.20974	-1.7525	-1.4401	-2.0126	-1.2327	0.20224	-0.62766	-0.37608	0.4056	0.12048	-0.1184	0.73298	0.29635	0.043375	-0.7845	0.80576	0.62104	0.049834	1.3643	0.12097	0.25357	-0.90767	0.19837	-0.52982	0.10637	-1.3856	-0.062874	0.46284	-0.16707	0.17572	0.50992	0.048937	0.68774	-0.75511	-0.80901	0.076522	0.34295	0.39083	-0.081758	-0.4487	-0.052286	0.42468	0.28657
MD13-01M	Margin	648	104	20	1.4778	0.42642	0.1939	-3.5557	-1.4447	-2.7141	-1.3176	-1.0638	-0.98413	-0.93727	0.38991	-0.41257	-0.071838	0.40834	1.1004	0.1521	0.12165	-1.5595	0.468	0.4151	1.2934	-1.2899	0.29344	-0.37814	0.73072	-0.5451	0.070527	-1.3678	-0.5599	-0.46955	0.47706	0.020512	0.80641	0.43925	0.67592	-1.1469	-0.75011	0.58087	0.13994	0.24339	0.02287	-0.99331	0.16922	1.2984	0.00043052
MD13-05M	Bulk	719	104	20	1.0781	0.2909	-2.756	-0.50641	-0.94948	-1.6616	-3.1503	-0.94821	-1.6036	-3.7131	1.1578	-0.43352	-2.6417	-0.66018	-0.018706	-1.4745	-1.3296	-1.6186	0.27485	-0.33919	3.0648	-2.0956	0.88686	1.3753	-2.1053	-0.15904	1.3086	-2.2647	0.38778	-0.92335	-0.31829	0.65455	-1.7163	0.78877	2.0339	-0.73667	0.071665	0.95574	1.5464	1.7105	0.8927	-0.64655	0.93598	1.5961	0.89276
MD12-23M	Bulk	862	83	100	0.78399	0.23653	-0.54997	-1.0998	-1.6842	-2.1343	-1.9002	-0.24205	-0.91969	-2.2883	1.6908	-0.24979	-0.85314	-0.64842	0.79768	-1.5215	-0.93306	-0.063472	-0.17478	1.0341	0.84503	-0.077296	0.84712	-2.038	-0.62064	-0.89759	0.20005	-0.66655	0.18928	0.15625	-0.29507	-0.548	-0.65964	1.0627	1.4735	-0.3216	0.20392	0.81649	0.12358	0.65392	0.1453	-0.53294	0.43766	1.0889	0
MD12-23M	Margin	884	83	100	0.3719	0.3776	-0.20132	-0.98368	-1.0599	-1.2843	0.013213	-0.031822	-0.46681	-1.3518	0.73582	0.27414	0.18993	1.4804	1.5936	-0.5134	0.39639	-0.30511	-0.16196	0.81599	0.36753	0.52165	0.44033	-1.5722	-0.083535	-0.27282	-0.045154	-0.93689	0.39093	0.60439	-0.068666	-0.086407	0.76076	0.36828	0.55311	-0.15998	-0.36494	0.57025	0.24804	0.11889	-0.44589	-0.55442	0	0.68354	-0.1458
MD12-23M	Margin	885	83	100	0.5921	0.46236	0.221	-1.0502	-0.90821	-0.94559	-1.1641	-0.38227	-0.74382	-1.9099	0.95345	-0.028801	0.1826	1.7536	1.8494	-0.67797	-0.084546	-0.27716	-0.050243	0.45377	0.55457	-0.6653	0.15557	-1.1974	-0.71193	-0.28989	-0.14391	-0.85195	0.70225	0.88841	0.11168	-0.45694	1.0019	0.19101	0.73156	-0.14178	-0.40605	0.64822	0.0096045	0.085962	-0.44752	-1.0636	-0.1864	0.90283	-0.21505
MD12-23M	Perinecrotic	863	83	100	0.088535	-0.26602	-0.77125	-0.78537	-1.3602	-1.8218	-1.2518	0.2233	-0.27127	-1.6399	1.4174	-0.19391	-0.20471	0	0.40595	-0.87306	-0.28464	0.58495	0.34512	0.78293	-0.0058307	0.57113	0.58215	-1.3896	0.02778	-0.24916	0.47048	-0.018131	-0.25694	-0.050612	-0.38801	0.080541	-0.19336	-0.087172	1.5985	0.32683	0.15538	0.83246	0.007082	0.27449	0.096557	-0.58018	0.51102	0.89627	-0.055206
MD12-23M	Perinecrotic	864	83	100	0.62038	-0.27915	-0.78438	-0.7985	-1.3733	-1.8349	-1.2649	0.21017	-0.2844	-1.653	1.6715	-0.20704	-0.21784	-0.01313	0.75003	-0.88619	-0.29777	0.57182	0.33199	1.3837	-0.13562	0.558	0.56902	-1.4027	0.01465	-0.26229	0.45735	-0.031261	-0.017489	-0.063742	-0.21225	0.067411	-0.20649	0.10665	1.8419	0.3137	0.14225	1.2473	-0.0060479	0.68586	-0.26992	-0.39434	0.5841	1.321	-0.068335
MD13-03M	Bulk	886	83	100	0.63145	0.23717	-0.283	-1.4611	-1.6855	-2.7755	-2.1518	-0.42771	-1.1249	-2.1357	1.5944	0.081123	-0.87256	-0.70039	0.55561	-0.96937	-0.4463	0.88932	0.056314	0.96905	0.85921	-0.40931	0.67754	-2.1319	-0.95266	-0.68004	0.11669	-0.99857	0	0.16756	-0.44661	-0.26887	-0.41172	0.60332	1.1978	-0.41441	-0.03679	0.66361	0.17984	0.5489	-0.24246	-0.48474	0.34346	0.95103	-0.11087
MD13-03M	Bulk	888	83	100	0.35805	0.28352	0.45752	-1.0951	-1.0579	-0.891	-1.5616	-0.086473	-0.58104	-1.5014	1.3972	-0.50369	-0.097536	0.22467	0.55167	-0.18095	-0.19407	0.65212	0.035344	0.4943	-0.28426	0.26135	0.27238	-1.4314	-0.282	-0.012961	0.1607	-0.32791	0.6768	0.64531	0.093585	-0.018726	0.36378	0	0.76311	0.017049	-0.1544	0.42145	0.12968	0.41135	-0.032285	-0.7527	0.17645	0.52871	-0.36498
MD13-03M	Margin	908	83	100	0.44123	0.85045	0.22277	-1.2791	-1.8539	-2.2084	-1.7456	-0.27044	-0.76501	-2.1199	1.3052	-0.32735	-0.69845	0.56617	1.0502	-0.55098	-0.14698	0.09121	0.25258	0.5262	0.57327	0.077385	0.088411	-1.0317	-0.3521	-0.7429	0.31672	-0.51187	-0.30841	0.079148	-0.26562	-0.068199	-0.22715	0.66798	0.49587	-0.16691	-0.33836	0.77506	0.1752	0.37868	-0.08177	-1.0078	0.15259	0.87602	-0.11774
MD13-03M	Margin	909	83	100	-0.00089966	-0.13807	-0.72587	-0.73999	-1.3148	-1.7764	-1.2064	0.39099	-0.22589	-1.5945	0.88744	-0.14853	-0.15934	0.04538	0.55055	-0.82768	-0.23926	0.63033	0.3905	-0.14187	0.39871	0.61651	0.62753	-1.3442	0.07316	-0.20378	0.51586	0.027249	-0.51755	-0.0052322	-0.93903	0.12592	-0.14798	-0.015615	0.15184	0.3722	0.20076	0.37237	0.052462	-0.075785	-0.24774	-0.81937	-0.43888	-0.12212	-0.009826
MD13-03M	Perinecrotic	887	83	100	0.040892	-0.17885	-0.68408	-0.6982	-1.273	-1.7346	-1.1646	0.31047	-0.18409	-1.5527	0.69152	-0.10674	-0.11754	0.087172	0.37561	-0.78588	-0.19747	0.67212	0.43229	-0.10008	-0.073218	0.6583	0.66932	-1.3024	0.11495	-0.16199	0.55765	0.069041	-0.47576	0.03656	-0.89723	0.16771	-0.10619	0	0.51431	0.414	0.24255	0.41416	0.094254	-0.033993	-0.20595	-0.77758	-0.35757	-0.080329	0.031966
MD13-05M	Margin	647	104	20	0.48795	0.0022809	-0.36138	-0.98217	-1.0814	-1.2017	-0.31041	0.12863	0.030011	-0.37932	0.32665	-0.084089	0.51681	1.3616	1.1417	-0.0061517	0.25654	-0.24917	0.18041	-0.71481	0.72177	0.31232	0.15074	-0.3632	-0.070695	-0.16154	0.26504	-1.3261	0.35632	-0.36583	-0.029124	-0.036073	0.58199	-0.16151	0.7791	-0.27875	-0.41284	-0.022318	-0.081071	-0.257	-0.16851	-0.50541	-0.12639	1.083	-0.033539
MD13-05M	Margin	693	104	20	0.85061	0.15677	-0.35922	-1.1457	-0.8455	-0.80929	-0.61892	-0.023187	-0.34542	-0.17598	0.36015	-0.28264	0.26643	1.4281	1.2047	0.1496	-0.49225	-0.98921	0.22211	-0.80795	1.0073	-0.086607	0.18688	-0.14727	0.34716	-0.26128	0.30335	-1.3072	0.19855	-0.26139	0.11078	-0.029454	0.41348	0.13997	0.80126	-0.84893	-0.65237	-0.12071	0.15638	0.15557	-0.035967	-0.47316	-0.085702	0.78589	0.052132
MD14-02M	Bulk	741	104	20	0.38218	0.13285	-0.51082	-1.1441	-1.4652	-2.3201	-0.5916	0.077257	-0.3135	-0.088563	0.56901	0.085802	-0.58403	1.161	1.3486	-0.062521	-0.25453	0.30105	0.46572	-0.57479	1.5767	-0.2342	0.11613	-0.38567	0.25232	-0.45244	0.36964	-1.3158	0.01681	-0.63483	-0.25852	0.20313	0.2479	-0.14092	0.9467	-0.5305	-0.55308	0.38241	0.21705	0.3001	-0.038689	-0.49641	-0.032568	0.37579	0.20966
MD14-02M	Margin	667	104	20	0.83373	0.071721	-0.28201	-1.4728	-1.3425	-1.9223	-1.466	-0.17891	-1.0309	-0.29772	0.37949	-0.32162	-0.88117	0.82215	0.78069	-0.092365	-0.73121	0.29431	0.2365	-0.66434	1.238	-0.26904	0.43155	-0.25011	-0.35424	-0.81993	0.44523	-1.3048	-0.21507	-0.51098	-0.041342	-0.14449	0.007569	0.099082	1.0126	-0.88405	-0.42792	-0.022757	0.34669	0.26558	0.097843	-0.56792	-0.10954	0.82561	0.25149
MD14-02M	Perinecrotic	695	104	20	1.1959	0.24649	-0.82219	-1.2715	-1.3944	-4.2826	-3.0686	-1.025	-1.6925	-3.4298	0.78218	-0.10611	-3.1385	-1.6646	-0.62511	-1.0887	-1.5367	-0.60868	0.49648	0.24835	2.3317	-1.6947	0.57599	0.71191	-2.3364	-0.9725	1.1121	-1.9227	-0.076093	-1.0271	-0.37614	0.26365	-1.7332	0.09354	2.0207	-0.88982	-0.39369	0.53415	0.62645	1.1186	0.69594	-0.42531	0.64482	1.3599	0.84862
MD14-03M	Bulk	672	104	20	0.6341	0.7793	0.17531	-2.1825	-0.95676	-1.7516	-0.84464	-0.41143	-0.34285	-0.20323	0.33485	-0.031747	-0.093342	0.54138	1.1006	0.2006	0.19895	-0.0090923	0.27784	-0.73197	0.58854	-0.71139	0.17123	-0.14168	1.3329	-0.24639	0.04806	-1.2542	-0.3062	0.15759	0.23704	0.00059744	0.88152	-0.032219	0.36796	-0.95589	-0.32681	0.5423	0.20854	-0.18293	-0.072623	-0.94918	-0.10472	0.6039	-0.2413
MD14-03M	Margin	717	104	20	0.80113	0.91195	0.50192	-2.1241	0.27081	-2.4273	-0.79943	-0.57936	-0.15333	-0.15079	0.35814	-0.1653	0.41356	0.46895	1.131	0.22144	0.3127	-1.2265	0.43315	-0.36607	0.64779	-0.99645	0.19951	0.080053	2.0475	-0.27643	0.047637	-1.2232	-0.45907	0.2798	0.74684	0.077942	1.0046	0.066275	0.18133	-1.1594	-0.45988	1.3385	0.22364	-0.26003	0.059705	-0.98041	-0.34492	0.43545	-0.25703
MD14-03M	Margin	720	104	20	1.5007	0.27531	-0.49776	-3.6148	-1.4774	-3.3919	-1.0528	-0.52563	-0.79989	-0.87543	0.34604	-0.15432	-0.029659	0.7574	0.52522	0.14342	-0.11603	0.79005	0.20217	1.3114	1.1415	-0.81728	0.4004	-0.30757	0.70153	-0.49464	0.01911	-2.1719	-1.1473	-0.3025	0.22711	0.13623	0.85344	0.34854	0.54727	-1.1103	-0.72853	0.16544	0.16592	0.3461	-0.026526	-0.90462	0.20376	1.0984	0.12035
MD14-04M	Bulk	645	104	20	0.60328	-0.097142	-0.41491	-0.22597	-0.31841	-0.041073	0.15085	0.39298	0.39237	0.57089	0.27893	-0.061746	0.61522	1.5595	1.5577	0.44623	0.10955	-0.382	-0.81096	-0.67269	0.67904	-0.038153	0.017562	-0.74486	0.44352	0.19178	0.05531	-1.2354	1.1722	-0.72036	-0.062831	0.15665	0.55833	-0.23413	0.5663	-0.20428	-0.34063	0.025868	-0.15613	-0.71553	0.067393	0.017561	-0.40814	0.48677	0.0022509
MD14-04M	Margin	691	104	20	0.7138	0.14832	0.26214	-0.8697	-0.69553	-0.92671	-1.2671	0.64252	-0.16386	-0.0060545	0.43818	-0.068924	-0.26613	1.2825	1.3122	0.066977	-0.23995	0.080462	0.10384	-0.8417	0.81319	-0.28471	0.29348	-0.49405	0.10352	-0.33626	0.25189	-1.6076	0.55053	-0.42141	0.1494	-0.035831	0.53709	-0.023608	0.85253	-0.61031	-0.5005	0.87068	0.05303	-0.060688	0.034816	-0.70775	-0.13671	0.80736	-0.13545
MD14-04M	Perinecrotic	696	104	20	0.5278	0.33096	-0.47846	-1.32	-0.85287	-0.97397	-1.2716	0.69673	-0.075649	0.28025	0.48084	0.072382	0.30692	1.3593	0.96799	0.1674	-1.2002	-0.8549	-0.029424	0.20766	0.9434	-0.13641	0.051579	0.16874	0.09646	-0.24792	0.27744	-1.3807	0.29167	-0.44967	-0.24746	0.19938	0.26592	-0.13827	0.84004	-0.51452	-0.67327	0.18629	-0.091508	0.45995	-0.18637	-0.25666	-0.069231	0.75565	0.0442
MD14-04M	Perinecrotic	742	104	20	1.1851	0.18388	-0.60091	-0.61305	-1.0929	-1.9176	-1.7133	0.047896	-0.63946	-0.45969	0.76279	-0.2644	-0.43025	0.17481	0.84231	-0.14776	-0.30497	0.096595	-0.095371	-0.072323	1.354	-0.67171	0.42112	0.22369	-0.59958	-0.56348	0.62467	-1.4173	0.62874	-0.53812	-0.10194	-0.046737	0.12901	0.079771	1.3763	-0.64415	-0.31688	0.25379	0.14664	0.38651	0.32722	-0.53663	0.21242	1.1951	0.24095
MD14-07M	Bulk	739	104	20	1.1102	0.033862	-0.76235	-1.1092	-0.8434	-1.4573	-0.62077	-0.34973	-0.91605	-1.0689	0.44627	-0.22602	-0.31053	0.18487	0.63592	-0.69697	-0.36104	0.48969	-0.31621	-0.98539	1.7863	-0.37505	0.33139	0.40146	-0.54835	-0.26946	0.53343	-1.6967	0.4678	-0.83569	-0.032954	-0.25299	0.58851	-0.17342	1.7034	-0.25407	-0.27408	0.40687	0.35677	-0.19644	0.23326	-0.56893	-0.086727	0.84299	0.49671
MD13-03M	Perinecrotic	910	83	100	0	-0.27579	-0.78101	-0.79514	-1.3699	-1.8315	-1.2616	0.21354	-0.28103	-1.6496	1.2718	-0.20368	-0.21448	-0.0097649	0.27868	-0.88282	-0.29441	0.57519	0.33536	0.26291	0.92416	0.56136	0.57239	-1.3993	0.018015	-0.25893	0.46071	-0.027896	-0.57269	-0.060377	-0.99417	0.070776	-0.20312	0.15654	0.46472	0.31706	0.14561	0.31722	-0.002683	0.33086	-0.16815	-0.79319	-0.33067	0.11888	-0.06497
MD14-02M	Bulk	911	83	100	0.44204	0.90491	0.34988	-1.0997	-1.4083	-1.9018	-0.76373	-0.37491	-0.7034	-0.27797	0.88608	0.26503	0.11067	1.3699	1.6941	-0.054061	0.55292	-0.68966	0.10212	0.42547	0.14344	-0.050432	-0.065561	-1.0513	0.17445	-0.41577	-0.10401	-1.3316	0.10509	0.54861	-0.32985	0.12286	0.31574	0.1799	0.29997	-0.090662	-0.37163	0.60569	0.18237	0.18074	-0.22373	-0.72977	-0.31945	0.36363	-0.088058
MD14-02M	Bulk	912	83	100	0.34927	0.44507	-0.15049	-0.86361	-1.404	-1.8121	-1.2523	-0.28757	-0.71755	-1.0106	1.1416	-0.03493	-0.52893	1.0945	1.3267	-0.23493	0.15453	0.29123	0.085223	0.36317	0.048413	0.060252	0.10343	-1.8928	-0.48309	-0.42	-0.040397	-0.529	0.00032132	-0.026869	0.071182	0.025833	0.4291	0.017101	0.63515	-0.12997	-0.1894	0.11572	0.24576	0.29509	-0.53859	-0.68243	-0.09297	0.71418	-0.21136
MD14-02M	Bulk	932	83	100	0.49677	0.23161	-0.27283	-1.2133	-1.6923	-1.981	-1.2874	-0.20464	-0.69921	-0.95809	1.1526	0.0046719	-0.63266	0.55985	1.1485	-0.241	0.015509	0.52589	-0.082821	0.18696	0.70672	0.14318	0.15421	-1.2862	-0.40016	-0.48488	0.042535	-0.44607	-0.040187	-0.12447	-0.27425	0.055423	0.47517	0.14932	0.58732	0.064071	-0.27256	0.63074	0.23901	0.06432	0.079383	-1.0035	-0.24953	0.47216	-0.12988
MD14-02M	Margin	956	83	100	0.29426	-0.04133	-0.7456	-0.94622	-1.521	-1.9826	-1.4127	0.062456	-0.43211	-1.8007	1.5844	-0.35476	-0.36556	-0.16085	0.62026	-0.63591	-0.44549	0.4241	0.18427	0.72545	1.5028	0.41028	0.4213	-1.5504	-0.13307	-0.41001	0.30963	-0.17898	-0.44088	-0.21146	-0.73538	-0.080306	-0.35421	0.3923	1.0541	0.16598	-0.0054677	0.98214	0.082718	0.39659	0.68815	-0.84403	0.13912	0.66488	0.090598
MD14-02M	Margin	957	83	100	0.35646	0.56789	-0.14656	-1.064	-1.6388	-2.1004	-1.5304	-0.055295	-0.54986	-1.7106	1.1029	-0.47251	-0.1678	0.034737	0.6795	-0.63959	-0.4714	0.30635	0.42121	-0.22064	1.4789	0.29253	0.35287	-0.84541	-0.25082	-0.52776	0.19188	-0.29673	-0.62311	-0.16766	-0.45832	0.85617	-0.14532	0.42094	0.10819	0.048227	-0.12322	0.98523	0.72122	0.16778	0.098558	-1.1128	-0.56873	0.078288	0.2956
MD14-02M	Perinecrotic	933	83	100	-0.03291	-0.0029151	-0.79903	-0.81315	-1.3879	-1.8496	-1.2796	0.19552	-0.29905	-1.6677	1.4724	-0.22169	-0.23249	-0.02778	0.26734	-0.90084	-0.31242	0.55717	0.34116	0.25976	1.425	0.54335	0.55437	-1.4174	0	-0.27694	0.4427	-0.045911	-0.59071	-0.078392	-1.0122	0.052761	-0.22114	0.43072	0.31141	0.29905	0.1276	0.29921	0.0050052	-0.10575	-0.041893	-0.8259	-0.51204	0.36244	-0.082985
MD14-02M	Perinecrotic	934	83	100	0.026254	-0.19349	-0.69871	-0.71284	-1.2876	-1.7492	-1.1793	0.29584	-0.19873	-1.5673	0.24241	-0.12138	-0.13218	0.072533	0.36098	-0.80052	-0.21211	0.65748	0.41765	-0.11472	0.72178	0.64366	0.65468	-1.3171	0.10031	-0.17663	0.54301	0.054402	-0.49039	0.021921	-0.91187	0.15307	-0.12082	-0.014639	0.17899	0.39936	0.22791	0.39952	0.079615	-0.048632	-0.22059	-0.79222	-0.41173	-0.094968	0.017327
MD14-02M	Perinecrotic	935	83	100	0.31495	0.65805	0.046441	-0.75473	-1.3158	-1.8584	-1.7237	-0.44437	-0.64423	-1.3214	1.2612	0	-0.87239	0.44017	0.88866	-0.16973	0.1193	0.080658	-0.22318	0.55904	0.81244	-0.09655	-0.085524	-1.2126	-0.6399	-0.45466	-0.057848	-0.68581	0.3193	0.25902	-0.32349	0.43924	-0.38743	0.04868	0.58791	-0.31214	-0.077191	0.15331	0.46994	0.072982	0.28929	-0.73827	-0.18635	0.59489	0.064794
MD14-07M	Margin	670	104	20	0.51745	0.22049	-0.25321	-1.5063	-1.1279	-1.7508	-0.36062	0.14044	0.14827	-0.18251	0.3396	-0.28799	0.89061	0.90467	0.97473	0.1238	0.2176	0.33722	0.093331	-0.96563	0.86203	0.38682	0.025752	-1.3822	0.67645	-0.16089	-0.16082	-1.051	0.34684	0.292	0.62511	-0.19845	1.0576	-0.15638	0.54057	-0.11676	-0.54316	0.15016	0.12309	-0.3526	0.24692	-0.60993	-0.46375	0.58959	-0.0266
MD14-07M	Margin	715	104	20	1.0795	0.20576	-0.23296	-1.6683	-1.0876	-3.3226	-1.5262	-0.16401	-0.53679	-0.67557	0.29714	-0.52745	-0.057336	0.35577	0.62632	-0.30495	-0.39612	0.27919	0.12227	-1.1628	1.1539	-0.14184	0.2785	-0.38872	0.49946	-0.41869	0.26099	-1.5155	-0.088395	-0.16091	0.39802	-0.32305	0.55032	-0.046687	0.90147	-0.89471	-0.69758	-0.12399	0.05195	-0.17039	0.07649	-0.72735	-0.27917	0.78576	0.016221
MD14-07M	Perinecrotic	668	104	20	1.5022	0.38857	0.31342	-3.1947	-1.7801	-3.2434	-2.6335	-0.89677	-1.2779	-1.4526	0.35513	-0.29852	-0.26484	0.34105	0.3567	0.01552	-0.17029	-1.4952	0.37206	1.0927	0.99955	-1.5023	0.35205	-0.16864	0.69829	-0.73081	0.11061	-1.7162	-1.113	-1.4594	0.038075	0.26555	0.18822	0.34423	0.36801	-1.7566	-0.49231	0.11495	0.34469	0.37282	0.045542	-1.161	0.12888	0.72206	0.1945
MF12-08M	Margin	671	104	20	0.56475	1.1089	1.0539	-2.1869	-1.0459	-3.181	-0.58662	-0.50551	0.17083	0.20246	0.48346	-0.090485	0.32596	-0.35834	0.97618	0.47036	-0.29934	-1.8141	0.66956	-0.73337	0.89567	-1.1551	0.017542	0.7612	1.8371	-0.25917	0.066234	-1.1629	-0.61549	0.2974	-0.012466	0.22601	0.96328	0.013786	0.055178	-0.79656	-0.36369	1.1041	-0.067602	0.14154	0.0019772	-0.74724	-0.31277	0.22161	-0.33441
[truncated: 160 more columns]

## Sheet: 5ALA Significance Tests
Full.Name	ANOVApvalue	MarginvBulkTukey	PerinecroticvBulkTukey	PerinecroticvMarginTukey
ACC_pS79	0.188273	0.162573	0.693709	0.667023
ACC1	0.804007	0.964975	0.913798	0.786581
ACVRL1	0.115932	0.165879	0.999994	0.212064
ADAR1	0.315852	0.300348	0.895011	0.631289
AKT	0.122718	0.188875	0.996062	0.202218
AKT_pS473	0.11535	0.99558	0.152809	0.148927
AKT_pT308	0.0026709	0.893322	0.00401341	0.00813303
AMPK_pT172	0.321435	0.850518	0.600624	0.289594
AMPKALPHA	0.517861	0.91634	0.494961	0.688063
ANNEXINI	0.70479	0.686994	0.953029	0.890743
ANNEXINVII	0.0144945	0.0111688	0.167161	0.669286
AR	0.297958	0.993799	0.39505	0.309807
ARAF	0.288184	0.343125	0.375154	0.993516
ARHI	0.710523	0.706697	0.979428	0.854272
ATM	0.438407	0.428944	0.941211	0.696794
ATM_pS1981	0.387752	0.974505	0.402043	0.479322
BAD_pS112	0.549768	0.718768	0.541969	0.917843
BAK	0.0672315	0.993894	0.0951634	0.0930046
BAP1	0.0236185	0.0248924	0.0999514	0.951539
BAX	0.00247758	0.00414106	0.0126955	0.999967
BCL2	0.091046	0.875578	0.23208	0.0811873
BCLXL	0.0453303	0.998971	0.0726164	0.0614219
BECLIN	0.0512321	0.709122	0.0446757	0.163443
BETACATENIN	0.025491	0.661352	0.152437	0.0196746
BETACATENIN_pT41S45	0.571569	0.913571	0.546127	0.745378
BID	0.0205791	0.0672996	0.90927	0.0355832
BIM	0.623137	0.670543	0.68382	0.996248
BRAF	0.654712	0.887823	0.62765	0.852203
BRAF_pS445	0.0756233	0.0895986	0.955739	0.216659
CASPASE7CLEAVED	0.230475	0.206967	0.795585	0.630748
CASPASE8	0.0712468	0.25136	0.763558	0.0754238
CAVEOLIN1	0.0677245	0.0691909	0.873176	0.261189
CD29	0.324168	0.406072	0.384466	0.978152
CD31	0.506336	0.748746	0.898522	0.495045
CD49B	0.320488	0.305409	0.898215	0.632709
CDK1	0.667956	0.770178	0.676273	0.966517
CHK1	0.0827164	0.128152	0.127588	0.967416
CHK1_pS345	0.0627796	0.0635512	0.862362	0.256155
CHK2	0.303088	0.348055	0.403457	0.997824
CHK2_pT68	0.388325	0.497622	0.990281	0.462689
CJUN_pS73	0.562069	0.597198	0.99686	0.69015
CKIT	0.479539	0.714209	0.905748	0.473753
CLAUDIN7	0.586034	0.597086	0.985114	0.747003
CMET	0.549546	0.529783	0.756684	0.965106
CMET_pY1235	0.208376	0.354778	0.949689	0.250552
CMYC	0.425527	0.412585	0.638672	0.969886
COLLAGENVI	0.138442	0.961621	0.155374	0.205136
COMPLEXIISUBUNIT	0.509198	0.802908	0.477564	0.798631
COX2	0.0307455	0.0811521	0.945421	0.0545265
COXIV	0.929942	0.957284	0.996114	0.934894
CRAF	0.185301	0.345745	0.927047	0.216956
CRAF_pS338	0.0966937	0.131088	0.995203	0.20516
CYCLINB1	0.209725	0.99574	0.25457	0.25444
CYCLIND1	0.608296	0.592657	0.950151	0.826354
CYCLINE1	0.018636	0.409287	0.0137759	0.15354
CYCLOPHILINF	0.00497357	0.197046	0.216016	0.00358565
DJ1	0.184492	0.402973	0.175966	0.764908
DVL3	0.480923	0.453838	0.742571	0.936066
E2F1	0.920371	0.999476	0.93909	0.922137
ECADHERIN	0.343009	0.354782	0.500249	0.994467
EEF2	0.417876	0.411773	0.945402	0.671277
EEF2K	0.104922	0.0957267	0.320284	0.900354
EGFR	0.406321	0.76866	0.372582	0.717103
EGFR_pY1068	0.32442	0.382698	0.40862	0.992829
EGFR_pY1173	0.0231624	0.0203292	0.678175	0.217092
EIF4E	0.486179	0.615437	0.98039	0.533503
EIF4G	0.734179	0.749065	0.806383	0.999861
ERALPHA	0.909697	0.992529	0.94953	0.903016
ERCC1	0.462665	0.670225	0.448993	0.879121
ETS1	0.905886	0.941067	0.90675	0.98999
FAK	0.0434346	0.121317	0.906934	0.0641493
FAK_pY397	0.211775	0.966885	0.229761	0.29146
FASN	0.398724	0.431606	0.513904	0.999974
FIBRONECTIN	0.00281626	0.0823495	0.333305	0.00244829
FOXM1	0.10715	0.99987	0.158094	0.127696
FOXO3A	0.959621	0.977366	0.958688	0.994313
FOXO3A_pS318S321	0.236302	0.652593	0.67636	0.211047
G6PD	0.580288	0.67382	0.993058	0.638124
GAB2	0.0344097	0.774739	0.0326143	0.101636
GAPDH	0.999052	0.999046	0.999951	0.999545
GATA3	0.188544	0.191034	0.363022	0.978698
GCN5L2	0.449864	0.433026	0.671595	0.96412
GPBB	0.15456	0.130456	0.593383	0.706101
GSK3ALPHABETA	0.0896855	0.0813653	0.782675	0.382232
GSK3ALPHABETA_pS21S9	0.127911	0.122679	0.859106	0.40013
GYS	0.511764	0.496397	0.7131	0.971674
GYS_pS641	0.227607	0.278832	0.313011	0.993049
HER2	0.0682092	0.065909	0.830731	0.291702
HER2_pY1248	0.358142	0.466137	0.397553	0.959975
HER3	0.570585	0.925919	0.775542	0.541024
HER3_pY1289	0.10385	0.0856433	0.466985	0.723013
HEREGULIN	0.614497	0.600771	0.955053	0.823942
HISTONEH3	0.00530666	0.039796	0.72971	0.00799585
IGFBP2	0.00846471	0.0872264	0.567975	0.00911077
INPP4B	0.0911547	0.468966	0.538555	0.0772823
IRS1	0.428703	0.52648	0.994454	0.509564
JAB1	0.595972	0.814426	0.570967	0.872126
JAGGED1	0.864806	0.876875	0.998952	0.912469
JNK_pT183Y185	0.577797	0.999981	0.635387	0.602739
JNK2	0.154893	0.166175	0.947065	0.358868
LCK	0.444685	0.499501	0.526634	0.995336
MAPK_pT202Y204	0.0608989	0.985683	0.0828758	0.0899159
MCL1	0.544244	0.975932	0.548793	0.637024
MDM2_pS166	0.159758	0.137061	0.515072	0.798056
MEK1	0.105781	0.109712	0.908066	0.315271
MEK1_pS217S221	0.945465	0.943576	0.995613	0.976524
MEK2	0.286507	0.265926	0.560619	0.924818
MIG6	0.145713	0.344512	0.140159	0.750816
MSH2	0.00990922	0.0104953	0.0595843	0.932742
MSH6	0.181747	0.176474	0.384779	0.957452
MTOR	0.206609	0.532875	0.750762	0.193238
MTOR_pS2448	0.0701527	0.16317	0.930691	0.0999417
MYOSIN11	0.7088	0.838422	0.698278	0.943152
MYOSINIIA_pS1943	0.375792	0.933238	0.367503	0.515897
NAPSIN	0.470373	0.940211	0.662179	0.444568
NCADHERIN	0.0750488	0.0631477	0.333529	0.797386
NDRG1_pT346	0.00611192	0.0380608	0.784591	0.0100043
NFKBP65_pS536	0.0350478	0.170956	0.0317877	0.555705
NOTCH1	0.573269	0.57723	0.977599	0.753053
NOTCH3	0.642154	0.995807	0.720325	0.645831
NRAS	0.937787	0.961111	0.938475	0.993602
P16INK4A	0.074295	0.796191	0.24097	0.0624623
P21	0.053985	0.175918	0.830664	0.0657281
P27	0.020959	0.901484	0.0252499	0.0480891
P27_pT157	0.648104	0.953778	0.806421	0.623664
P27_pT198	0.0409066	0.0313619	0.376155	0.577217
P38	0.628975	0.879247	0.877371	0.603895
P38_pT180Y182	0.124055	0.998016	0.166809	0.155105
P53	0.676458	0.861002	0.653901	0.897787
P70S6K	0.0602623	0.0926261	0.999151	0.137531
P70S6K_pT389	0.0709074	0.126334	0.990977	0.128183
PAI1	0.000412965	0.0689864	0.120209	0.000285557
PARP1	0.730857	0.708326	0.911723	0.949648
PAXILLIN	0.417617	0.430945	0.975667	0.620158
PCNA	0.000973086	0.0159386	0.0010119	0.372535
PDCD1L1	0.83957	0.878578	0.998353	0.867782
PDCD4	0.204192	0.178117	0.569584	0.817391
PDGFRBETA	0.246082	0.913177	0.241105	0.38017
PDK1	0.180911	0.516446	0.719396	0.166859
PDK1_pS241	0.0219056	0.0511553	0.983866	0.0501587
PEA15	0.000320943	0.715917	0.000425067	0.00213349
PEA15_pS116	0.0668088	0.924091	0.0745327	0.122597
PI3KP110ALPHA	0.422697	0.394473	0.86809	0.772926
PI3KP85	0.204116	0.995127	0.288262	0.218915
PKCALPHA	0.00972642	0.357702	0.177022	0.00683125
PKCALPHA_pS657	0.00592957	0.367342	0.122612	0.00403638
PKCDELTA_pS664	0.00701104	0.569337	0.00587788	0.0449757
PMS2	0.104678	0.166047	0.995957	0.179448
PORIN	0.849909	0.846677	0.91367	0.996005
PR	0.0949977	0.128472	0.994608	0.203882
PRAS40_pT246	0.821113	0.866241	0.997661	0.850441
PREX1	0.0327198	0.986092	0.0487522	0.0515267
PTEN	0.00422283	0.0492712	0.589478	0.00517299
RAB11	0.903114	0.898336	0.950899	0.995342
RAB25	0.921508	0.995754	0.951771	0.917129
RAD50	0.321133	0.345683	0.981512	0.511634
RAD51	0.0242957	0.348334	0.328195	0.0186147
RAPTOR	0.19199	0.999614	0.247848	0.224491
RB	0.0953873	0.170425	0.981416	0.15133
RB_pS807S811	0.68481	0.971	0.676288	0.779051
RBM15	0.062821	0.341455	0.57865	0.0556676
RICTOR	0.249947	0.222983	0.776105	0.677899
RICTOR_pT1135	0.220523	0.314789	0.991546	0.302688
S6_pS235S236	0.493272	0.548235	0.999685	0.610841
S6_pS240S244	0.591476	0.564416	0.824248	0.942477
SCD	0.405829	0.373414	0.823398	0.80455
SF2	0.893706	0.964166	0.973951	0.886083
SHC_pY317	0.775757	0.786462	0.995088	0.864322
SMAC	0.881224	0.938064	0.987162	0.882269
SMAD1	0.723164	0.713995	0.844549	0.988408
SMAD3	0.618887	0.916805	0.828572	0.590073
SMAD4	0.53862	0.688904	0.539726	0.933626
SNAIL	0.434531	0.488341	0.999136	0.564176
SRC	0.969777	0.996831	0.968117	0.981414
SRC_pY416	0.278019	0.248186	0.641056	0.846432
SRC_pY527	0.00378082	0.0444301	0.596861	0.00476551
STAT3_pY705	0.119079	0.201725	0.15006	0.923029
STAT5ALPHA	0.587979	0.768239	0.943615	0.58938
STATHMIN	0.0536496	0.0853802	0.999691	0.124124
SYK	0.274756	0.801964	0.247932	0.512165
TAZ	0.282838	0.466636	0.932486	0.310718
TFRC	0.004864	0.0672957	0.516389	0.00521409
TIGAR	0.65879	0.632085	0.883967	0.933558
TRANSGLUTAMINASE	0.0139237	0.0632754	0.0159687	0.658291
TSC1	0.255582	0.636676	0.723107	0.232748
TTF1	0.389115	0.45118	0.467491	0.99213
TUBERIN	0.0096303	0.72933	0.0626869	0.00777295
TUBERIN_pT1462	0.147131	0.180684	0.237392	0.998137
TWIST	0.288671	0.83469	0.264413	0.502841
TYRO3	0.00526128	0.0670657	0.537648	0.00576367
UBAC1	0.808427	0.886774	0.985099	0.816659
UGT1A	0.782294	0.780142	0.986213	0.891086
VEGFR2	0.539967	0.972889	0.680155	0.524343
X1433BETA	0.936315	0.933637	0.994262	0.973569
X1433EPSILON	0.0724509	0.843046	0.0707536	0.161338
X1433ZETA	0.114684	0.409652	0.684234	0.106228
X4EBP1	0.48943	0.48078	0.95033	0.729375
X4EBP1_pS65	0.783455	0.914572	0.766212	0.931576
X4EBP1_pT37T46	0.198244	0.292008	0.239171	0.946992
X53BP1	0.0954402	0.388799	0.648968	0.0870511
XRCC1	0.0539113	0.0789172	0.102934	0.989257
YAP	0.108866	0.877048	0.107778	0.209479
YAP_pS127	0.146171	0.122964	0.612503	0.669286
YB1	0.284414	0.255829	0.790467	0.707992
YB1_pS102	0.043797	0.044495	0.844131	0.21409

## Sheet: TCGA Raw Data
Protein	OA IDHmt-DB-5270-01	OA IDHmt-DB-5274-01	OA IDHmt-DB-5275-01	OA IDHmt-DB-5276-01	OA IDHmt-DB-5280-01	OA IDHmt-DB-5281-01	OA IDHmt-DB-A4X9-01	OA IDHmt-DB-A4XA-01	OA IDHmt-DB-A4XC-01	OA IDHmt-DB-A4XE-01	OA IDHmt-DB-A4XH-01	OA IDHmt-DB-A64Q-01	OA IDHmt-DB-A64S-01	OA IDHmt-DB-A64U-01	OA IDHmt-DB-A64W-01	OA IDHmt-DB-A75K-01	OA IDHmt-DH-5143-01	OA IDHmt-DU-5851-01	OA IDHmt-DU-5853-01	OA IDHmt-DU-5855-01	OA IDHmt-DU-5871-01	OA IDHmt-DU-5872-01	OA IDHmt-DU-6395-01	OA IDHmt-DU-6396-01	OA IDHmt-DU-6542-01	OA IDHmt-DU-7011-01	OA IDHmt-DU-7019-01	OA IDHmt-DU-7304-01	OA IDHmt-DU-7306-01	OA IDHmt-DU-8163-01	OA IDHmt-DU-8166-01	OA IDHmt-DU-8167-01	OA IDHmt-DU-A5TR-01	OA IDHmt-E1-5322-01	OA IDHmt-E1-A7YV-01	OA IDHmt-E1-A7YW-01	OA IDHmt-FG-5965-01	OA IDHmt-FG-7637-01	OA IDHmt-FG-8186-01	OA IDHmt-FG-8187-01	OA IDHmt-FG-8188-01	OA IDHmt-FG-A4MY-01	OA IDHmt-FG-A60J-01	OA IDHmt-FG-A713-01	OA IDHmt-HT-7473-01	OA IDHmt-HT-7474-01	OA IDHmt-HT-7475-01	OA IDHmt-HT-7482-01	OA IDHmt-HT-7483-01
14-3-3_beta	0.1197	-0.079215	-0.16424	0.014242	-0.21374	-0.067694	-0.012851	-0.20226	-0.29282	-0.024864	0.32566	-0.13366	-0.034108	0.014588	0.049421	0.18044	-0.2079	0.060426	-0.14926	0.034787	-0.24866	0.26907	0.23269	-0.20206	-0.23003	-0.095345	-0.027224	-0.09634	0.11546	0.17679	0.47165	0.055814	0.021405	0.063483	-0.02936	-0.0099666	-0.13662	0.10182	0.64859	0.57264	0.0019053	-0.15596	0.077083	0.11218	-0.23695	0.16398	0.27006	-0.12683	-0.095548
14-3-3_epsilon	0.26901	-0.21133	0.28815	0.034897	0.54989	0.48711	0.16821	0.47796	0.1246	0.019018	0.23558	-0.058342	-0.095444	-0.099113	0.3478	0.64882	0.072845	0.060055	0.085655	-0.31604	0.46578	0.4551	-0.13425	0.045585	0.27482	0.30345	0.64812	0.036312	0.22368	-0.25122	-0.23303	0.2681	-0.060742	-0.2704	-0.020617	0.19417	-0.034012	0.18043	-0.17689	-0.1161	-0.097632	0.21581	-0.23766	0.51792	-0.004105	0.029452	0.025498	-0.25192	0.67794
14-3-3_zeta	0.68282	-0.068877	-0.56889	-0.015983	-0.70558	-0.175	0.26514	-0.57321	-0.5364	0.057849	0.00069625	-0.072166	-0.20032	-0.067065	0.20458	0.72948	0.22912	0.69326	-0.21402	-0.18858	-0.35373	0.04652	0.43123	-0.26194	-0.38267	-0.27005	-0.18259	-0.011292	-0.13109	-0.065131	1.0261	0.25647	0.27288	-0.023883	-0.058948	0.46925	0.36792	0.030893	1.2002	0.90677	0.11219	-0.36204	0.14104	0.81478	-0.30732	0.64974	0.56384	0.22906	-0.40937
4E-BP1	-0.34671	0.18437	0.1966	-0.1806	0.21415	0.090776	0.012086	-0.0064613	0.063759	0.047299	-0.21203	0.023456	0.042721	-0.0071359	0.028428	-0.72281	-0.15622	-0.11822	-0.11554	0.10407	-0.014186	0.29476	-0.17615	0.55871	0.50275	0.27304	0.11573	-0.29677	0.49345	-0.28034	-0.28875	-0.025874	-0.37314	0.20858	0.17344	-0.13306	-0.25873	0.33546	0.34936	-0.18187	-0.010683	-0.065206	-0.15779	-0.081526	-0.1513	-0.44598	-0.169	0.10888	0.36252
4E-BP1_pS65	0.67663	0.021745	0.032706	-0.28804	0.097821	0.08286	-0.0071517	-0.24573	-0.31034	0.14718	-0.092872	0.021773	0.047599	0.26387	-0.022051	-0.050037	0.15268	0.2567	0.030861	-0.090389	0.18221	-0.06314	0.32687	-0.23177	-0.088227	-0.25987	0.25834	0.11869	-0.49086	-0.099973	0.57449	-0.19372	-0.22749	0.091166	0.11517	0.085346	0.39832	0.22888	0.44338	0.16163	-0.2198	-0.33605	0.016602	0.082524	0.02449	1.0623	1.0627	-0.31412	0.13633
4E-BP1_pT37_T46	-1.1101	0.57765	0.88043	-0.44484	0.093311	-0.13648	-0.77651	0.42449	0.3505	0.32695	-0.48071	0.42924	0.14719	0.7319	-0.96936	-0.46833	-0.30398	0.37254	-0.00028366	0.29237	0.56027	0.019186	-0.17467	0.46543	0.6382	-0.39709	0.16848	-0.57615	-0.64381	-0.16011	0.5344	-0.78368	0.15614	0.53739	0.23507	-0.5721	0.46107	0.81412	1.2573	-0.17008	-0.5681	0.13789	0.15253	-0.82599	-0.066137	1.7457	0.13904	0.50927	0.93002
4E-BP1_pT70	-0.12331	0.086292	-0.18518	0.15023	-0.3439	-0.078032	-0.21443	0.028878	-0.28951	-0.033385	0.18397	-0.10798	0.0049458	0.15664	0.00050917	-0.065889	-0.13125	0.064165	0.005238	0.43066	-0.20298	0.38119	0	-0.011456	-0.22244	-0.13413	-0.15257	-0.072652	0.11785	0.27166	-0.0015006	-0.060421	-0.20073	0.26406	0.06509	-0.15205	-0.12644	-0.11887	0.39461	0.20234	0.083657	0	0.21161	-0.01073	-0.1275	0.02513	0.1112	-0.029548	-0.083894
53BP1	-0.54685	-0.048616	0.30203	-0.22994	-0.11217	0.023957	0.49702	-0.31561	0.17866	0.40627	-0.15954	0.36009	-0.24035	0.057018	0.34747	-1.0731	-0.40311	-0.54981	-0.10295	0.60218	-0.16254	-0.20536	0.23008	0.86719	0.3904	-0.05358	-0.16475	-0.41827	0.66117	-0.23854	0.23047	-0.7509	0.25472	0.21632	-0.2025	-0.24996	0.013747	0.45554	0.58808	-0.26658	-0.4255	-0.067486	0.3027	-0.11266	0.15031	-0.152	-0.013204	-0.67314	-0.039031
A-Raf_pS299	0.19914	-0.12295	0.13009	0.1635	0.57413	0.23349	0.029391	0.37567	0.023978	-0.066779	0.22116	-0.071162	0.16813	0.079849	0.0026684	0.063704	-0.04745	0.032025	-0.083325	-0.25771	0.37902	0.4832	-0.08444	-0.108	0.060171	0.1645	0.40031	-0.12947	0.20936	-0.23111	-0.18113	0.10056	-0.11192	-0.21289	0.023789	-0.12077	0.011313	0.08282	-0.11396	-0.27451	-0.1129	0.20321	-0.0562	0.20403	0.0055614	0.2391	-0.11091	-0.16231	0.43444
ACC1	0.4199	-0.13915	0.034452	-0.42455	-0.59213	-0.57151	0.5814	0.28199	0.059511	0.68611	-0.01537	0.21719	-0.20796	0.51479	0.25781	-0.027425	0.045413	0.12797	0.17893	-0.40401	-0.20592	-0.97833	0.28862	-0.31349	-0.097909	0.12255	-0.41817	-0.43189	-0.62857	-0.11189	0.42978	0.26125	-0.25146	-0.81184	0.080197	-0.31462	0.18946	0.062196	-0.60958	-0.52739	-0.88318	-0.33668	0.53563	-0.038883	-0.36077	0.43197	0.23746	-1.0483	-0.12994
ACC_pS79	-0.30372	0.14983	0.31081	0.027158	-0.068196	0.013973	0.016762	0.24194	0.27212	0.24146	-0.093682	0.10206	0.08354	0.30339	0.065821	-0.30012	0.010045	0.099289	0.11897	-0.047153	0.28315	-0.38494	0.36896	0.065677	-0.056679	-0.020791	0.013763	-0.24076	-0.47691	0.088973	0.2727	-0.07966	0.19094	-0.1478	0.15666	-0.325	0.0015608	0.095835	-0.31756	-0.45208	-0.30111	0.070078	0.572	-0.37156	-0.50231	-0.035745	0.031127	-0.35218	0.049006
ACVRL1	0.031301	-0.14503	-0.076746	-0.08978	0.0097188	0.1408	-0.056904	0.051789	-0.13349	0.053153	-0.054624	-0.050547	0.058143	-0.0987	-0.11334	0.13503	0.083731	0.021242	0.14701	-0.023306	-0.045611	0.25971	-0.21082	0.062571	0.0024261	0.27619	0.0020861	-0.0065724	-0.0032528	0.10925	-0.07083	0.042523	-0.24513	-0.26591	0.074458	-0.16514	-0.19838	-0.04525	-0.14452	-0.14202	-0.080197	-0.16267	-0.059293	-0.045637	0.10947	-0.068294	0.0062045	0.010494	0.080425
AMPK_alpha	0.26226	-0.065301	-0.34296	0.19175	-0.24787	-0.30622	0.084438	-0.40396	-0.19474	-0.097852	-0.098875	-0.0045356	-0.21683	-0.092762	0.23459	0.064128	0.029573	0.20327	-0.16659	0.257	-0.28298	-0.27381	0.15244	0.38451	-0.020883	-0.36437	-0.24846	-0.089234	0.29822	0.055592	0.27549	-0.032382	0.60832	0.10965	-0.075249	0.32668	0.040936	-0.25412	0.070665	0.094889	0.012183	-0.21074	0.0023379	0.43981	0.0036738	0.26963	0.077298	0.17999	-0.41549
AMPK_pT172	0.3259	0.0004553	-0.75099	0.47157	-0.076042	-0.21135	0.41763	-0.40821	0.046836	0.03289	-0.31854	0.082009	-0.093652	-0.10189	-0.02671	-0.11621	-0.050792	-0.1473	-0.29682	0.20073	-0.48629	-0.46517	0.1579	0.78203	0.44931	-0.48527	-0.22441	-0.064537	0.49171	-0.059813	0.014261	-0.25274	0.37952	0.22532	-0.22168	0.43297	0.17863	-0.31283	-0.045556	-0.045371	0.070885	-0.14892	0.029287	0.14271	-0.7027	0.018315	0.038856	0.2907	-0.49468
AR	-0.22962	-0.18711	-0.16713	0.34674	0.18176	0.57536	0.093856	-0.034936	0.60658	-0.17349	-0.17965	-0.083545	-0.020081	-0.11573	-0.14795	0.022383	0.48028	-0.18241	0.20445	0.48072	0.014759	0.16286	0.1355	0.28076	0.31739	0.064191	-0.23998	0.35059	0.080226	0.19621	-0.14324	-0.021366	0.76778	-0.24537	0.017835	0.18432	-0.21617	-0.20593	-0.23019	-0.10717	0.070638	0.13632	-0.021971	-0.04061	0.63383	-0.22471	-0.20927	0.1535	-0.089147
ASNS	0.48861	0.051791	-0.075953	-0.26341	-0.18925	0.42931	-0.2964	-0.1137	0.22031	0.16678	-0.38637	-0.3704	-0.18821	-0.15061	0.19277	0.69313	-0.32479	-0.067178	-0.28273	0.34589	-0.18426	0.32025	0.12245	1.2215	0.43929	-0.084575	0.094795	-0.24794	0.89926	-0.068351	0.12595	-0.056118	0.42495	0.12166	0.020735	-0.57495	0.075498	-0.067311	0.66573	-0.4789	-0.9	-0.56354	-0.56267	-0.049476	-0.32451	0.25018	0.27586	-0.52912	0.047187
ATM	-0.79732	0.022206	0.094493	0.083655	0.094819	-0.17914	0.74834	0.08199	0.12903	0.42939	-0.37108	0.5694	-0.10512	-0.0085109	0.28051	-0.22823	0.05745	-1.0202	0.22448	0.5708	0.10218	-0.62335	-0.064444	0.52361	0.3342	-0.29079	-0.27583	-0.23152	-0.82182	-0.52837	0.01375	0.11733	0.23514	0.36927	-0.31483	-0.17545	-0.30055	0.14226	-0.38843	-0.99078	-0.64969	-0.27834	-0.065102	-0.59878	0.51105	-0.78989	-0.82724	-0.49706	-0.19708
Akt	0.6978	-0.028094	-0.039517	0.034595	-0.40219	-0.28054	0.26927	-0.57214	-0.34433	0.14476	-0.22148	-0.08134	-0.22199	-0.012887	0.30413	0.13116	0.038827	0.21744	-0.081959	0.020316	-0.37332	-1.0533	0.10099	0.11768	-0.27216	-0.52911	-0.36034	-0.021562	-0.44385	0.25111	0.39037	0.076359	0.38469	-0.015401	-0.1894	0.09838	0.25305	-0.57037	-0.045238	0.050387	-0.31635	-0.56074	0.41071	0.52878	-0.33874	0.75956	0.027064	0.047037	-0.544
Akt_pS473	-0.86549	-0.10932	0.5586	0.10932	0.22271	-0.0011848	-0.868	-0.2856	0.34877	-0.34824	-0.38301	0.47165	0.28184	0.1084	0.069845	-1.1787	0.41064	-0.39841	-0.31417	0.31455	0.2588	-0.32443	-0.21367	-0.27498	-0.37062	-0.83462	0.28316	0.5731	-1.1621	0.79865	-0.44944	-1.0429	0.71691	0.89327	-0.098359	0.33014	0.27291	-0.13373	0.1205	0.37056	-0.15256	-0.40112	0.78087	-0.27953	0.11529	0.16693	-0.41382	1.424	-0.10277
Akt_pT308	-0.41603	0.036648	0.23449	0.049244	0.015986	-0.096134	-0.58957	-0.36555	0.27734	-0.3128	-0.075096	0.43631	0.081985	0.19951	0.065617	0.038106	0.24635	0.13575	-0.17246	-0.0086703	0.29372	-0.49434	0.11709	-0.37323	-0.44377	-0.66257	0.37585	0.59435	-1.1266	0.77632	0.031211	-0.61566	0.74523	0.52502	-0.28158	0.28892	0.24222	-0.055196	0.28959	0.27663	-0.33183	-0.55608	0.99952	-0.32109	0.002222	0.88069	0.21295	1.045	-0.10412
Annexin_VII	-0.03814	-0.21886	0.0481	-0.02784	-0.087632	0.041124	0.052128	0.12441	0.00093074	-0.032196	0.13435	0.029604	-0.073426	-0.051029	-0.013672	-0.17301	0.15431	0.071773	0.013253	-0.20282	0.010216	0.11075	-0.015631	-0.068905	-0.028196	0.21287	0.20557	0.19004	0.22155	0.0719	0.039905	0.27151	0.025546	-0.21454	-0.24184	-0.098403	-0.047205	-0.066462	0.064515	0.19138	0.16862	0.12035	0.015766	0.0435	0.33353	-0.083343	0.011578	0.22286	0.16735
B-Raf	1.3504	0.75383	-0.61649	0.59096	-0.82487	0.22119	0.60047	-0.94551	-0.24816	0.70864	-0.070029	-0.37975	-0.5852	0.32241	0.86706	-1.5807	-0.4049	1.4347	0.080005	-0.51372	-0.23434	-1.1371	-0.1432	-0.66956	0.11359	-0.73907	0.27133	0.062298	-0.42042	-0.32824	0.75293	0.26139	-0.28141	-0.42746	0.16487	-0.11147	0.93174	-0.34719	0.11416	0.60045	-0.37248	-0.16406	-0.052593	1.2843	-1.2071	1.5627	0.90416	-0.94718	0.058106
BRCA2	0.040107	0.02372	0.18705	0.024976	0.15959	0.34901	-0.041904	0.23719	0.063062	-0.054375	0.035763	-0.096072	0.15447	-0.057811	-0.1764	0	0.065158	-0.018148	-0.0082208	0.27634	0.14608	0.35874	0.021418	0.14373	0.16596	0.17556	0.19768	0.14929	0.1839	0.14021	-0.16711	0.038907	-0.0013306	0.087333	0.10058	-0.11356	-0.19875	0.17247	-0.066391	-0.1725	-0.3036	0.09749	-0.094938	-0.1362	0.19918	-0.16426	0.029589	-0.55811	0.28683
Bad_pS112	-0.23238	-0.034522	0.017603	-0.0097292	0.03087	0.074972	-0.086048	-0.046067	0.038691	-0.049137	-0.014607	0.12749	-0.020349	-0.03886	-0.095336	-0.098869	-0.15913	-0.025742	-0.020726	0.29009	0.10711	-0.14316	0.0287	0.18371	-0.015	0.1083	0.23829	0.01922	-0.079274	-0.04647	0	-0.14096	0.19811	0.27921	0.012349	0.037368	0.15586	-0.11783	0.04095	-0.0031458	-0.020773	0.18525	0.090128	-0.10686	-0.087606	0.32355	-0.16198	0.026876	0.023339
Bak	0.016205	0.0018844	0.041488	0.10936	0.15746	0.084714	-0.039072	0.23742	-0.053599	0.032534	0.10107	-0.0013451	0.098197	-0.055391	-0.011843	0.015898	-0.019661	0.035432	0.066306	-0.12907	0.14184	0.20713	-0.18201	0.033604	-0.0088377	0.20721	0.13568	-0.057215	0.08464	-0.15633	-0.32415	0.0702	-0.21804	-0.12352	0.0084208	-0.0067689	-0.11729	-0.072148	-0.22778	-0.0059259	0.088533	0.034279	-0.081779	0.057146	0.063215	0.013614	-0.083164	0.17575	0.20607
Bap1-c-4	-0.13947	0.01567	0.015634	-0.12241	-0.038669	0.087442	0.052197	0.00087569	-0.0091404	0.084501	-0.1109	0.074169	0.048768	-0.074005	0.0010821	-0.48183	-0.34963	-0.17337	-0.11064	0.19677	0.081437	-0.085504	-0.11312	0.16794	0.21343	-0.095905	-0.061457	-0.25469	-0.069172	-0.39037	-0.13501	-0.17234	-0.30277	0.16768	0.26003	-0.50469	-0.09591	-0.024112	-0.13972	-0.2076	-0.084797	0.052827	-0.19792	-0.16084	-0.020432	-0.050989	-0.29417	-0.30375	-0.82595
Bax	-0.42299	0.17214	-0.14512	0.063236	-0.18114	-0.146	0.1066	-0.37167	0.068072	0.098467	-0.18064	0.03649	-0.029729	-0.14763	0.13607	0.19351	0.050878	-0.44345	-0.12617	0.62864	-0.28327	0.16871	0.066851	0.27251	-0.14601	-0.084111	-0.26342	-0.0043043	0.10025	0.47568	0.017431	-0.11091	0.47356	0.38439	-0.011774	0.12543	-0.33541	0.22635	0.34907	0.14218	0.055702	-0.11262	0.01073	0.063082	0.11774	-0.50772	-0.17862	0.24382	-0.11077
Bcl-2	-0.26009	0.091433	0.050572	-0.0248	-0.15883	0.046958	0.25289	0.53563	0.11182	0.13377	0.11518	-0.083969	0.00071917	0.20834	0.061214	-0.31869	0.047185	-0.12724	-0.013761	0.012251	-0.20223	0.10111	0.61882	-0.11774	-0.0018341	-0.13324	-0.16906	0.37159	0.73321	-0.18291	0.46843	0.54701	0.77368	0.22181	0.056794	-0.0375	-0.25337	0.14364	-0.19744	-0.17646	-0.08436	0.32635	-0.47153	0.0037535	-0.042253	-0.34312	-0.092304	0.39034	0.10137
Bcl-xL	0.037481	-0.071626	-0.2038	0.032251	-0.23729	-0.076666	-0.14829	-0.18613	-0.27594	-0.12935	0.042099	-0.13824	-0.29613	0.53065	0.23943	0.51204	-0.081184	0.077546	-0.09508	0.25444	0.0065576	0.28888	0.2725	0.072143	0.036194	-0.022469	-0.14538	-0.30544	0.55693	-0.03416	0.093965	0.024588	0.18302	0.16711	-0.26664	0.14866	0.02411	0.052521	0.10925	0.1246	-0.018443	0.010134	-0.1251	0.56117	0.039689	0.096384	0.0025041	-0.14008	-0.23721
Beclin	0.065306	-0.15493	-0.11599	-0.16351	-0.045821	-0.14911	0.048942	0.032622	-0.067527	-0.054358	0.096969	0.02237	0.075014	-0.017089	-0.063295	-0.11799	-0.12001	0.011508	-0.14863	-0.2172	-0.052318	-0.10871	-0.13401	-0.15661	-0.17909	-0.052891	0.066328	-0.22592	0.072438	-0.13645	-0.15083	-0.12243	-0.30072	-0.20839	0.072419	-0.20397	-0.079456	-0.10455	0.16923	0.17232	0.0059336	0.049337	-0.13972	0.13585	0.081732	0.25102	0.1351	-0.076384	0.030299
Bid	-0.077922	0.029275	-0.044467	-0.081762	-0.39973	0.1823	-0.12342	-0.2151	-0.19839	-0.080345	-0.12321	-0.0029444	-0.071891	-0.032057	0.0060479	0.27301	-0.14546	-0.10588	0.019849	0.31929	-0.26072	0.022803	-0.05221	0.18133	-0.019958	0.045728	-0.27149	0.063979	0.13236	0.25208	-0.20841	-0.090415	-0.017105	0.14343	-0.047204	0.22087	-0.1202	0.073649	0.227	-0.091177	-0.11015	-0.18516	-0.18229	-0.0017838	0.17904	-0.19041	0.096192	-0.19248	-0.23475
Bim	-0.52485	-0.25328	0.22852	-0.246	-0.077608	0.30456	0.55766	0.16619	0.010427	0.062982	0.14991	0.08418	-0.0090958	0.052171	-0.33848	-0.18912	0.044466	-0.25019	0.29642	-0.029754	0.26573	-0.07185	0.47976	0.36405	-0.01917	0.27085	0.22054	-0.10287	0.43249	-0.18545	0.016537	0.048988	-0.31671	0.13482	0.044032	0.115	-0.12539	-0.31616	0.15968	0.088118	0.17892	0.42816	-0.32462	-0.11143	0.11241	-0.48591	-0.15612	0.16621	0.59301
C-Raf	-0.079173	0.032762	0.043116	-0.11765	-0.083081	0.062696	0.35724	-0.2604	0.027314	0.23299	-0.36215	0.14308	-0.14512	0.16598	0.16199	-0.3688	-0.074194	-0.14913	0.0032626	0.1227	-0.041823	-0.57477	0.027991	0.16849	0.012128	-0.01758	-0.20525	0.10035	-0.17814	-0.23493	0.0088681	-0.17256	-0.15502	0.097196	-0.085506	0.009576	0.05238	0.05346	-0.063669	-0.26822	-0.43511	0.049802	0.051595	-0.03668	0.20829	0.091976	-0.07667	-0.50206	-0.080984
C-Raf_pS338	0.085179	-0.029084	0.053306	0.17221	0.38076	0.26175	-0.091171	0.28007	0.071385	-0.022558	0.24211	-0.12141	-0.057592	0.080574	-0.12436	-0.01305	-0.13329	0.13287	0.029146	-0.059801	0.11714	0.20343	-0.21158	0.088794	0.09316	0.11946	0.29826	0.038111	-0.028103	0.14453	-0.22222	0.1873	-0.18454	-0.15818	-0.043261	0.12753	-0.049998	0.046822	-0.11436	-0.077166	0.063055	0.15094	0.091845	-0.032781	0.061003	0.064572	0.062357	0.19597	0.18824
CD20	0.041869	-0.10188	-0.069912	0.062966	-0.010776	0.031916	-0.052138	0.059179	-0.15193	0.024445	0.18025	-0.081965	-0.0807	0.26483	0.14919	0.058371	-0.034582	-0.014683	0.012373	-0.029504	-0.016037	0.077515	-0.056797	-0.10389	-0.097746	0.0048783	0	0.019046	0.11073	0.0054831	-0.049274	0.035187	-0.15493	-0.081117	-0.03915	0.08043	-0.20127	0.01429	-0.031015	0.12258	0.034671	-0.020237	-0.046239	-0.070279	0.0049976	-0.0012738	0.033212	-0.050424	0.046744
CD31	0.17371	0.22956	0.068412	-0.013476	0.20209	0.2214	-0.033963	0.40217	0.047223	-0.011998	0.15172	-0.05112	0.12138	-0.0038363	-0.15905	0.09837	0.043523	0.11625	-0.00096611	-0.28769	0.21706	0.22221	-0.20363	0.035047	0.18815	0.26176	0.4962	-0.0028976	0.11815	-0.36206	-0.31328	0.11692	-0.16269	-0.2199	0.080832	-0.24867	0.076861	0.26846	-0.085193	-0.2034	-0.20236	0.14465	-0.20875	0.051252	0.05751	0.066249	-0.015491	-0.14618	0.51936
CD49b	-0.26713	-0.087604	-0.33336	0.42734	-0.041938	-0.21916	-0.26488	0.18944	0.13254	0.20554	0.090449	-0.19898	-0.026629	0.041855	0.00039866	0.16621	0.36262	0.057043	0.31856	0.085442	-0.22794	-0.055073	0.063829	-0.32505	-0.021996	-0.23297	-0.19031	0.18932	-0.15498	0.8714	0.13723	0.46192	0.93749	-0.4396	-0.094229	0.24443	-0.033366	-0.10127	-0.0094528	0.55185	0.50663	0.18894	0.30021	-0.068704	1.3815	-0.21378	-0.079858	0.01846	-0.2169
CDK1	-0.086597	-0.17392	-0.16963	-0.08282	-0.26915	0.0092925	1.3482	-0.29172	-0.23155	0.0055732	0.089002	-0.092571	-0.0085079	-0.096808	0.10943	0.26587	-0.00013233	-0.28493	-0.052787	0.57377	-0.32479	0.32063	1.4163	0.068145	0.20546	-0.22249	-0.42614	0.084026	0.15816	0.24533	0.41698	-0.14966	0.11345	0.20782	0.047925	0.29405	0.2509	-0.17633	0.40508	0.26826	0.037273	-0.41074	0	0.27865	-0.059678	0.0039808	0.2701	-0.059951	-0.44436
Caspase-7_cleavedD198	0.055269	-0.089341	0.15057	0.13666	0.29095	0.30688	-0.089267	0.29844	-0.024102	-0.040451	0.11891	-0.12895	0.032651	0.0063353	-0.042421	0.11535	-0.060135	-0.084518	0.025915	-0.02924	0.26233	0.33945	-0.091862	-0.057031	0.014747	0.19312	0.35068	0.0031131	0.27682	0.052692	-0.25747	0.094504	-0.17899	-0.20003	-0.0065554	-0.0055975	-0.11288	0.063057	-0.057087	-0.08455	-0.055862	0.11893	-0.14368	0.02885	-0.088849	-0.11375	0.067705	-0.025903	0.38031
Caveolin-1	-0.29563	0.84555	-0.62477	0.92954	0.19641	0.9282	-0.90308	0.023429	-0.22875	-0.83884	0.19746	-0.2004	-0.202	-0.24984	-0.48767	-0.35264	-0.68698	-0.090403	-0.3988	2.8804	1.1712	1.4747	-0.5437	2.127	0.4872	0.15239	0.55402	0.55354	2.1201	-0.15458	-0.63727	0.52597	2.3363	-0.26436	0.45132	-0.15757	0.084248	1.5727	-0.18272	-0.8118	-0.099698	2.3094	-0.63715	0.056557	0.87429	-0.2791	-0.79941	-0.42417	0.29312
Chk1	-0.14557	0.058195	-0.11662	0.014704	-0.042033	-0.016392	-0.20628	0.053402	-0.15502	-0.06477	0.32086	-0.18016	0.24944	-0.037443	-0.14227	-0.044365	0.031197	-0.083727	0.090679	-0.10888	-0.16223	-0.01717	-0.10635	-0.1981	-0.23578	0.047843	-0.12508	0.17037	-0.021874	0.15751	-0.19785	-0.034098	0.21592	-0.20737	0.39069	-0.41264	-0.13888	-0.073788	-0.048455	0.11052	0.057401	0.0026635	0.13127	-0.31773	0	-0.021259	0.0061925	0.034774	-0.11305
Chk1_pS345	-0.1089	0.0024689	-0.044832	0.24559	0	-0.063207	-0.13609	0.038469	-0.18912	0.062096	0.17704	0.028491	-0.020813	0.35719	0.081467	0.018064	-0.059291	0.17781	0.1554	-0.15178	0.028345	-0.088551	0.090671	-0.20555	-0.19519	-0.1384	0.088499	-0.028175	-0.12555	0.20584	0.12244	0.016117	0.041293	-0.020581	-0.10216	0.004983	0.031261	-0.19011	-0.060186	0.0064349	0.026982	-0.057623	0.19293	-0.003289	-0.19993	0.46919	-0.047301	-0.029857	0.016495
Chk2	1.2585	0.039667	0.18112	0.032324	-0.17467	0.072263	-0.37776	-0.16008	0.012367	-0.18464	0.088542	-0.04928	0	-0.14197	-0.15768	-0.30786	-0.15588	0.21371	-0.037478	0.33932	0.18666	-0.18587	0.27735	0.60138	0.022149	-0.010488	0.12522	-0.16154	0.020287	-0.096139	0.61292	-0.16311	0.39345	0.11938	0.30195	0.11424	0.46291	0.21353	-0.16368	0.11289	-0.37135	-0.3393	-0.042859	-0.11125	0.10831	0.19235	0.28925	0.050467	0.058054
Chk2_pT68	0.0028039	0.0064798	-0.05616	0.10571	0.153	0.090845	-0.068516	0.091693	-0.12228	-0.12674	0.13432	-0.10619	-0.046468	0.25985	0.12402	0.046864	-0.088926	-0.080136	0.037234	-0.14172	-0.0018998	0.15798	-0.18697	-0.12351	-0.091573	0.14698	0.024269	0.071324	-0.0014943	0.10708	-0.32989	0.11732	-0.34154	-0.29203	-0.069398	0.24292	-0.12852	-0.10262	-0.18885	-0.095801	-0.020289	-0.046409	-0.040268	0.00703	-0.068326	-0.081052	-0.019122	-0.005216	0.033905
Claudin-7	0.11884	-0.049193	-0.14703	0.093858	0.023748	0.028918	-0.069018	0.0018002	-0.18746	-0.094643	0.15998	-0.10141	0.080487	0.041804	-0.059093	0.056725	-0.047706	0.050941	-0.025578	-0.020906	-0.047309	0.17252	-0.099412	-0.017598	-0.14603	-0.09521	-0.015302	-0.10683	0.099113	0.096895	-0.25183	0.10245	-0.32969	-0.14694	0.11629	-0.063941	-0.13948	-0.041048	0.021435	-0.041143	0.083468	-0.0063637	-0.06163	0.10453	-0.079424	0.021773	0.091498	0.10933	-0.0049623
Collagen_VI	-0.037284	-0.12442	-0.02736	-0.17518	-0.60927	0.13642	0.21875	-0.17644	-0.33618	0.25471	-0.03316	0.0095806	-0.13174	-0.07183	0.12977	0.47875	-0.058785	0.45544	0.2048	0.24021	-0.052979	-0.19749	-0.18142	0.20678	-0.19868	0.41135	-0.011239	0.34081	0.21498	0.032229	-0.25487	0.18011	0.48667	0.20711	0.082299	0.42896	0.27116	0.43329	0.10197	-0.14647	0.18905	0.37791	-0.26749	0.080984	0.34897	-0.1807	0.55278	0.59586	-0.38831
Cyclin_B1	-0.058759	0.19387	0.23774	-0.075536	0.26929	0.29761	-0.037098	0.11101	0.040173	0.4556	-0.13834	-0.084176	0.29293	-0.19533	-0.48459	-0.090293	0.0022895	-0.17052	-0.040702	0.3915	0.069087	0.091607	-0.28098	-0.13704	0.16951	0.041977	0.12946	0.063306	0.0042644	-0.15	-0.36907	0.024188	-0.50725	0.080648	0.83398	-0.22981	-0.03944	-0.065793	-0.19115	-0.34052	0.042679	-0.00054157	-0.40203	0.017709	-0.14456	-0.21047	-0.18087	0.027535	0.24227
Cyclin_D1	-0.82571	-0.76268	-0.16837	-0.020992	-1.12	-0.50347	-0.29025	0.23233	0.94138	1.1148	0.57802	0.97843	-0.78324	0.3803	-0.21371	-0.46552	1.1923	1.1362	1.5275	-0.73655	-0.6227	-1.7498	0.085841	-1.6678	-1.5421	-0.83266	-1.6226	-1.0076	-1.4093	2.0161	0.94826	-0.61165	0.27807	-1.56	-0.75389	1.5536	0.91529	-0.039291	-0.4696	-0.014556	0.75235	-0.21235	0.53312	0.48772	-0.44995	0.077159	-0.77181	-0.615	-1.7008
Cyclin_E1	0.3163	-0.093288	0.52528	-0.098232	0.34007	0.1169	0.19584	0.11259	0.25994	0.31079	-0.18123	-0.054831	0.092094	-0.069589	-0.097957	0.060518	0.12607	-0.008478	0.056229	0.13047	0.15894	0.12376	0.20922	0.5196	0.35757	0.091537	0.2708	-0.089544	0.12752	-0.1857	0.038462	-0.061644	-0.24837	-0.0040014	0.048692	-0.31461	0.15202	-0.0078378	-0.20012	-0.24779	-0.23346	-0.01314	-0.17775	0.015625	0.021607	0.26589	0.08602	-0.20035	0.3068
Cyclin_E2	0.022589	-0.0036713	0.036843	0.095239	0.14277	0.15485	-0.079098	0.31285	-0.060556	0.002012	0.36186	0.055233	-0.023829	0.14378	0.061885	-0.0043942	-0.10415	-0.054444	-0.072815	-0.21494	0.15979	0.10113	-0.16049	-0.1428	-0.054726	0.0811	0.20949	-0.086056	0.12536	-0.24127	-0.22554	0.14889	-0.19594	-0.18957	-0.056289	-0.05024	-0.18135	0	-0.32447	-0.095547	0.0059221	0.021465	-0.11922	0.06188	-0.049325	-0.014761	-0.10792	0.0019255	0.23098
DJ-1	-0.11618	-0.34571	-0.031623	-0.081276	0.22588	-0.26405	0.35384	-0.385	0.01198	0.27079	-0.067669	0.025158	-0.040256	-0.10378	-0.12379	0.41789	0.39888	0.07772	-0.065129	0.030392	-0.19615	0.16295	-0.075233	-0.21464	0.022653	0.32818	-0.32826	0.11108	0.40074	0.5686	0.13065	0.059136	0.017599	-0.024137	-0.10841	0.47023	0.022886	-0.36321	0.10927	0.29373	0.52213	0.033984	0.3582	0.10844	0.022716	-0.14921	0.023192	0.60729	-0.1789
Dvl3	-0.092927	-0.090116	0.035101	-0.013998	0.28496	-0.0076654	0.43261	-0.16741	0.1355	0.34537	-0.17926	0.067123	0.014438	-0.088463	0.14229	-0.24851	-0.14643	-0.089856	0.0093228	0.019626	-0.018765	-0.39662	0.06973	-0.16336	0.018808	-0.090916	0.16367	-0.057787	0.16321	-0.032986	0.27958	-0.23877	-0.044768	0.27222	0.058232	0.015975	0.14314	-0.13662	0.10075	-0.33935	-0.14104	-0.22141	-0.15792	-0.070639	-0.11393	-0.11608	-0.29225	-0.16862	0.57247
E-Cadherin	0.13007	-0.33413	0.96955	0.2201	0.51449	-0.052372	1.3454	0.45855	0.43148	0.91193	-0.17047	-0.4142	0.78365	-0.094039	-0.66492	-0.93343	0.42085	-0.043243	0.46001	-0.66425	0.2617	1.182	1.1204	0.1031	0.2342	1.2966	0.28294	-0.27861	0.28741	-0.22645	1.3314	0.27866	0.45238	0.78064	0.3646	-0.90291	0.33794	-0.19057	-0.24592	-0.36231	0.49487	0.17367	-0.5494	-0.52001	-0.30167	-0.35518	-0.41974	1.0184	0.60667
EGFR	-0.35126	0.039722	0.18036	-0.24742	0.10846	-0.43588	0.79247	-0.18151	0.0387	0.29527	0.14343	0.39146	-0.011623	-0.027295	0.47772	-0.73214	-0.070319	-0.19109	-0.00725	0.63958	0.20695	-0.13561	0.18733	-0.6894	-0.31564	-0.13144	-0.37268	-0.14401	0.26422	0.0027834	0.75766	-0.1616	-0.31741	-0.086565	-0.22611	0.31795	-0.1213	0.82178	0.73003	0.2	0.27041	-0.46433	0.30773	-0.27845	-0.29143	-0.40309	0.18036	-0.033595	-0.23232
EGFR_pY1068	-0.22651	-0.33015	1.2796	-0.096914	1.0106	-0.10934	0.11956	0.31432	0.28222	-0.2458	0.059284	0.042187	0.2341	0.22724	0.27785	-0.25183	-0.22855	-0.17105	0.30768	0.55639	0.035659	0.0014409	-0.015289	-0.46179	-0.26759	0.27039	0.021907	-0.37445	-0.4173	0.10506	-0.079433	0.11571	-0.53968	0	0.0576	0.75128	-0.33237	0.084074	-0.30895	-0.43154	-0.3018	-0.25184	-0.37294	-0.13109	-0.29446	-0.16147	-0.45779	0.077081	0.16973
EGFR_pY1173	0.014075	-0.11808	-0.029342	-0.11624	-0.035261	-0.079953	0.10278	-0.14159	-0.18903	0.10143	-0.034362	-0.04109	-0.11148	0.0036468	0.086425	-0.0342	-0.1154	0.12087	0.036798	0.11049	-0.24153	-0.10214	0.036708	-0.025079	-0.064588	0.017575	-0.22717	0.033039	-0.021394	0.097238	-0.13366	0.069363	-0.11533	-0.14111	-0.11348	0.2893	-0.00038215	-0.16514	0.066806	0.063744	0.0031191	-0.16653	-0.13467	0.047191	0.070807	-0.0027117	0.061767	-0.1101	-0.22265
ER-alpha	0.063072	0.029907	0.083781	0.06601	0.31965	0.35499	0.10073	0.18801	0.049111	-0.05319	0.024557	-0.0080202	0.28584	0.019535	-0.18409	-0.0020736	-0.025209	-0.053623	0.029717	0.041356	0.3446	0.34212	0.18251	0	0.16435	0.17075	0.29552	-0.052337	0.093483	0.059895	-0.21808	0.090564	-0.18622	-0.1079	0.13821	-0.29722	-0.058634	0.12212	-0.19689	-0.29378	-0.18812	0.018507	-0.21497	0.062678	0.058578	-0.023402	-0.0065851	-0.067365	0.31439
ER-alpha_pS118	-0.016497	-0.012388	-0.074378	-0.037433	-0.070471	0.018861	0.28411	-0.14013	-0.21406	0.097502	-0.06837	-0.020041	-0.088162	0.072301	0.18046	-0.11915	-0.0038181	0.084145	-0.035947	0.041757	0.062902	-0.20067	-0.037656	-0.018783	0.12566	-0.057741	-0.16513	-0.021396	-0.19642	0.011569	-0.12339	0.010381	-0.02659	0.036499	-0.015571	0.24615	0.022597	-0.14145	-0.1629	-0.0020426	-0.09303	-0.05295	-0.0018699	0.16051	-0.16947	0.37458	0.013534	-0.26241	-0.096672
ERK2	-0.39316	-0.53755	-0.0086495	-0.18091	-0.12797	-0.45102	0.57109	-0.3268	-0.098124	0.27469	0.58263	0.062832	-0.05215	-0.069239	0.14362	-0.076473	0.60315	0.1859	-0.073338	0.77988	-0.28884	0.85345	1.5063	-0.40921	-0.54464	0.40071	-0.33962	0.21229	1.1539	0.69024	1.3913	0.039421	0.84592	0.82562	-0.61369	0.71803	0.067918	0.45927	1.1425	1.0783	0.8405	-0.39624	0.8442	0.3093	0.16086	-0.043929	0.37616	0.7669	-0.48835
ETS-1	-0.005272	0.1672	-0.15946	0.28371	-0.21063	-0.20387	-0.25448	-0.15087	-0.38833	-0.22684	0.48067	-0.0624	0.015399	0.23109	0.14077	0.19814	-0.16868	-0.25363	-0.022626	0.75834	-0.19796	0.96953	0.53489	-0.15646	-0.22695	-0.13926	-0.28519	0.13652	0.87087	0.46435	0.39417	0.099969	0.32154	0.62398	-0.086735	-0.024065	-0.16538	0.48135	1.2115	0.67782	0.43258	-0.15223	0.43607	0.15885	-0.20091	-0.10564	0.45157	0.14342	-0.33241
FASN	0.23614	0.31018	-0.28676	-0.077593	0.18015	-0.14996	0.35167	0.23164	-0.12712	0.56129	0	0.49582	0.1769	0.20429	0.091324	0.23234	0.038079	-0.039788	0.22097	-0.079638	0.02465	-0.36267	0.14925	-0.3883	-0.080799	0.54165	-0.38213	-0.054462	-0.58526	-0.34083	0.070023	0.52077	-0.60358	-0.31854	0.074452	-0.23541	-0.22031	-0.098637	-0.131	-0.24266	-0.37723	-0.21022	0.16791	0.15838	-0.37224	0.23667	-0.045654	-0.18961	-0.089808
FOXO3a	-0.37875	-0.19293	0.055974	0.36099	0.015352	-0.13771	0.44747	-0.18489	0.42853	-0.048071	-0.071441	-0.026317	0.28644	0.028557	-0.23813	0.0069451	-0.13388	0.16934	0.40783	0.099493	-0.15959	-0.11018	0.064901	-0.48271	0.28936	-0.038971	-0.25002	-0.041878	-0.0041326	0.02566	-0.076015	0.26873	-0.0058414	-0.58734	0.1437	-0.33242	0.33507	-0.11042	-0.30168	0.14895	0.18254	0.11962	0.18696	-0.078865	0.0425	-0.064157	-0.19139	0	0.019612
FOXO3a_pS318_S321	-0.23952	0	0.073897	-0.014371	-0.029748	0.12493	-0.071112	0.036782	-0.035805	0.0053625	-0.053698	0.055245	0.090897	-0.10514	-0.055095	-0.01943	0.043904	-0.023505	-0.25184	0.081173	0.0059159	-0.14847	0.18431	0.16586	0.0028929	-0.03602	0.082253	-0.0023986	-0.21224	0.050578	0.1021	-0.34726	0.0072545	0.33001	0.058515	-0.12944	0.053472	0.080824	0.066387	-0.068659	-0.20043	-0.0017349	0.1732	-0.056556	-0.13251	-0.012314	-0.1613	-0.11162	0.039566
Fibronectin	0.097526	0.38506	0.14528	-0.28058	0.05706	0.51633	-0.46775	0.072451	-0.072854	-0.37951	-0.16057	0.08066	-0.094593	-0.35664	-0.24368	0.29965	-0.318	0.053273	0.037369	-0.020155	-0.1659	0.1171	-0.07971	0.22524	0.090539	0.48122	0.2344	0.70904	-0.17615	-0.24963	-0.45062	0.19058	-0.089605	-0.01156	0.179	-0.026791	0.13715	0.36298	0.36814	-0.42817	-0.35575	0.19166	-0.54233	0.070417	-0.048291	-0.32996	0.36334	-0.60887	0.26027
FoxM1	-0.066964	0.16118	0.31428	0.12764	0.4919	0.42524	-0.050598	0.33909	0.018709	0.24705	-0.012443	-0.22484	0.17144	-0.072112	-0.18484	-0.018309	-0.14417	-0.071499	-0.045153	0.08057	0.38656	0.41911	-0.39686	-0.21668	0.068467	0.20983	0.35073	-0.051289	0.32289	-0.30504	-0.4821	-0.061937	-0.34373	-0.03899	0.18292	-0.2215	-0.06103	0.098452	-0.21082	-0.26337	-0.021196	0.032166	-0.43641	-0.22755	-0.033373	-0.036557	-0.020923	-0.12106	0.43188
G6PD	-0.023795	0.024635	0.12212	0.1229	0.30946	0.15265	-0.0078478	0.21488	-0.0038056	-0.055942	0.14205	-0.0064681	0.030125	-0.064306	-0.077638	0.079119	-0.10806	-0.01934	-0.10641	0.16457	0.20257	0.40317	-0.10379	0.036554	-0.096149	0.18559	0.26622	-0.092441	0.2897	-0.18743	-0.20748	0.010077	0.25809	-0.10931	0.020725	-0.29955	-0.058824	0.13945	-0.051112	-0.15775	0.011442	0.089691	-0.304	0.062441	0.12189	0.040268	-0.00816	0.076164	0.16368
GAPDH	0	0.046921	-0.007802	0.33856	0.14603	-0.15787	0.2524	-0.4769	-0.24662	-0.26502	-0.091163	0.013035	-0.22699	-0.166	0.069271	0.10466	-0.14157	-0.18955	-0.4613	0.19324	0	0.65475	-0.28082	-0.15464	-0.11893	0.0089955	-0.31995	-0.18436	0.84768	0.20819	-0.31782	-0.045637	1.5492	0.2679	-0.16	0.3221	-0.067181	-0.3247	0.14662	0.35931	0.077043	0.31292	0.33604	0.76856	-0.325	-0.030707	-0.22871	0.55098	-0.49157
GATA3	0.070016	0.097308	0.18794	0.28411	0.72254	0.25557	0.033874	0.45983	0.078152	-0.13222	0.23545	-0.23458	0.13321	0.29089	0	0.12992	0.067552	-0.087856	0.0074197	-0.09602	0.53608	0.5394	-0.13589	-0.15752	0.046758	0.21569	0.49196	-0.085932	0.26456	-0.4588	-0.34162	0.21316	-0.3972	0.029083	-0.016165	-0.243	-0.29304	0.13008	-0.1156	-0.064753	0.013256	0.0028777	-0.26342	-0.033647	-0.10586	0.079248	-0.1491	-0.035546	0.4624
GSK3-alpha-beta	0.91314	0.087976	-0.1847	-0.29293	-0.35687	-0.15496	0.42413	-0.43244	-0.28166	0.37436	-0.2727	-0.13836	-0.33215	-0.069187	0.33942	0.57065	0.2107	0.5668	-0.16896	-0.066402	-0.35264	-0.70699	0.04881	0.24005	0.19023	-0.1985	-0.19698	-0.11616	-0.41852	-0.41366	0.17729	-0.0096918	-0.14868	0.074602	0.052071	0.10824	0.52213	-0.26892	-0.16011	-0.073474	-0.41637	-0.3087	-0.056563	0.65286	-0.41735	0.90912	0.34651	-0.077493	-0.19153
GSK3-alpha-beta_pS21_S9	0.5049	0.0044222	0	-0.0072442	0.14568	-0.064491	-1.0282	-0.49624	0.32903	-0.10534	-0.21771	0.21099	0.086477	0.1565	-0.20297	-0.52551	0.18275	0.38226	0.061276	-0.091527	0.28027	-0.55019	0.51817	0.165	-0.5159	-0.49208	0.38894	0.46098	-1.2887	0.0085477	-0.22423	-0.64839	0.63605	0.90264	-0.099077	0.27502	0.45235	0.047642	0.53444	-0.16043	0.075809	-0.0616	0.41781	-0.38222	-0.082686	1.958	1.0578	0.56312	0.14961
GSK3_pS9	0.046312	0.087208	0.51039	-0.072186	0.071259	-0.23508	-1.0094	-0.21618	0.18553	-0.21204	-0.24851	0.30718	0.080161	0.1102	-0.099875	0.18593	-0.050004	0.33669	0.050676	-0.3462	0.31174	-0.50736	0.062178	0.069843	-0.25064	-0.55046	0.29126	0.37452	-1.4941	-0.08802	0.089297	-0.70254	0.30282	1.4129	-0.075348	0.31683	0.03611	0.35257	0.54753	-0.078484	-0.049584	-0.33432	0.21163	-0.52806	-0.24417	1.3565	0.8016	0.43806	0.21356
HER2	-0.0067476	-0.039966	-0.0092791	0.16471	0.63219	0.16732	-0.18868	0.13598	-0.051175	-0.26221	0.15883	-0.14044	0.051201	0.12429	-0.29804	-0.28543	-0.12867	-0.056537	-0.034692	-0.27268	0.10135	0.037486	-0.28703	-0.15981	-0.11116	-0.14342	0.18371	-0.12922	0.045575	-0.022648	-0.28778	0.099268	-0.36104	-0.411	-0.035464	-0.39278	-0.093828	0.065202	0.016297	0.020286	0.10233	0.076722	-0.11621	-0.16572	-0.16232	-0.1198	-0.1843	0.03649	0.15288
HER2_pY1248	-0.082042	-0.050414	0.46827	0.064975	0.44467	-0.0813	-0.16544	0.067899	-0.024917	-0.19219	-0.071627	-0.040015	0.092005	0.15468	0.11038	0.076784	-0.23851	-0.010368	0.12369	0.076195	0.059962	-0.024337	-0.20801	-0.33606	-0.24184	0.083049	-0.046402	-0.058765	-0.2247	0.077415	-0.064979	-0.01871	-0.4162	-0.0058863	-0.076489	0.41048	-0.21022	0.0079663	0.18637	-0.13124	-0.038742	-0.15425	-0.25835	0	-0.20925	-0.058362	-0.070823	0.080914	-0.03975
HER3	0.086956	-0.17054	0.24677	-0.12522	0.1378	0.2742	0.12363	0.38945	0.1582	-0.057259	0.10425	-0.067128	-0.10161	0.081868	0.27641	0.49302	0.052823	0.04825	-0.0010452	-0.20498	0.30114	0.12342	-0.1833	0.087535	0.09136	0.14595	0.39351	-0.037499	0.17424	-0.24924	-0.21736	0.15045	-0.22154	-0.21387	0.29833	-0.30494	-0.052667	0.14213	-0.20531	-0.20308	-0.11857	0.13351	-0.13032	-0.024025	0.043093	0	-0.068214	-0.35042	0.38931
HER3_pY1289	0.26864	0.38193	0.24362	-0.024959	-0.22464	-0.015027	-0.14148	-0.2396	-0.030546	-0.065033	-0.2017	0.070047	-0.11	0.50577	0.26323	0.31181	0.024838	0.41882	0.048095	-0.15429	-0.13814	-0.13983	-0.02933	-0.28315	-0.14099	-0.23197	0.10389	-0.0033337	-0.34279	0.026079	-0.090341	-0.14299	-0.49263	-0.08671	-0.11	0.1303	0.30921	0.63044	0.26581	-0.028947	-0.19083	-0.41162	0.050644	-0.034336	-0.15715	0.85847	0.33685	-0.16583	0.048601
HSP70	0.49997	0.18328	0.32949	-0.14424	-0.50712	2.0393	-0.35769	-0.54698	-0.13561	-0.46489	-0.45528	0.046333	-0.13852	-0.4323	-0.39322	0.42185	-0.67753	0.16714	-0.046438	2.6146	-0.44583	0.63345	0.37774	0.97537	-0.026987	0.10978	-0.21478	1.1633	0.75731	0.86822	-0.027694	-0.53574	0.58838	1.4059	0.163	-0.17943	0.13171	0.88449	1.3137	-0.69828	-0.78656	-0.22333	-0.47073	-0.13667	0.43324	-0.5559	1.0613	-0.92712	-0.4328
Heregulin	0.27362	-0.080623	-0.022159	-0.1252	0.09891	-0.0037831	-0.0643	0.17778	-0.069736	-0.043829	0.065094	0.014699	0.063548	-0.10844	0.074687	0.32347	0.13876	0.069471	-0.13639	-0.21262	0.076275	0.095855	-0.17677	-0.11339	-0.059441	0.0551	0.19317	0.23044	-0.078754	-0.16973	-0.17036	0.053864	-0.4779	-0.38072	0.086227	0.044624	0.035263	-0.017107	-0.073396	0.12474	-0.11664	-0.1673	-0.14722	0.13555	-0.020326	0.14681	0.035848	-0.095382	0.11508
IGFBP2	0.64563	0.09027	-0.3387	-0.35522	-0.53483	0.28461	-0.052548	-0.52651	-0.63205	-0.33266	-0.3985	-0.25631	-0.03637	-0.27316	0.31279	0.16903	-0.022046	0.8383	-0.22129	-0.3548	-0.43429	-0.57805	-0.061637	-0.54701	0.075131	-0.15747	0.051706	-0.19337	-0.51626	-0.41694	0.1191	0.08316	-0.69533	-0.43659	0.22707	-0.1865	0.18662	-0.072576	0.055816	-0.4115	-0.58667	-0.18011	-0.49682	0.28494	-0.52408	0.70236	0.42469	-0.668	-0.26645
INPP4B	0.52621	0.098073	0.079736	0.062305	0.59292	0.074489	0.44569	0.22116	0.083955	0.0084958	0.20973	0.03928	0.019571	0.012094	0.073851	0.10173	0.10697	0.53776	0.11273	-0.4111	0.11933	0.068578	0.12871	-0.50343	-0.082381	0.051391	0.33924	0.081544	-0.16008	-0.49039	0.092823	0.33759	-0.37495	-0.3213	0.041621	-0.011572	0.23798	0.10119	-0.083351	0.092769	-0.071899	0.099667	-0.12781	0.34001	-0.069525	0.63406	0.39852	-0.0645	0.26024
IRS1	0.1604	0.087001	0.095241	-0.037573	0.20495	0.16089	0.036438	0.11002	-0.046131	-0.15523	-0.085779	-0.064091	-0.015329	0.20915	0.091764	0.08372	-0.17926	0.074946	-0.0050689	-0.13283	0.22514	-0.0535	-0.22393	-0.083652	0.20664	0.016139	0.11983	-0.075773	0.08492	-0.3193	-0.017836	0.0031808	-0.31787	-0.31058	0.038019	0.099255	-0.024039	0.0072539	-0.24795	-0.16707	-0.17693	-0.062848	-0.17006	0.088441	-0.2767	0.20642	-0.011429	-0.084282	0.088968
JNK2	0.61409	0.046854	-0.042492	0	-0.21551	-0.038656	0.18294	-0.39816	-0.20578	-0.081979	-0.2225	-0.12802	-0.06789	-0.13783	0.29681	-0.77808	-0.23922	0.094532	-0.13792	0.47627	-0.047145	-0.13306	0.42764	0.077562	-0.1165	-0.2419	-0.060957	0.31448	0.39198	0.14258	0.31989	-0.32839	0.25488	0.13539	0.048065	0.22035	0.20005	0.0036052	0.197	0.040007	0.0042598	-0.28207	0.15904	0.35445	0.25279	0.58307	0.31562	-0.31455	-0.18164
Ku80	-0.50887	0.15005	0.27263	-0.3248	0.0084345	0.12072	0.55461	-0.20673	0.07956	0.18947	-0.17132	0.33617	-0.12113	0.0027406	0.098911	-0.49089	-0.15107	-0.73481	-0.14035	0.71219	0.17227	-0.0052544	0.28118	0.69465	0.36611	0.20425	-0.21366	-0.44856	-0.13284	-0.60284	-0.10664	-0.39786	0.25124	0.6143	0.15664	-0.21187	0.058947	0.35887	-0.19377	-0.52042	-0.38474	0.0009195	0.21952	-0.27865	0.27108	-0.57818	-0.40455	-0.23042	-0.081019
LKB1	0.36003	-0.12666	-0.26325	-0.27391	-0.29654	-0.12842	0.259	-0.30332	-0.15302	0.061397	0.055523	0.046371	-0.19343	0.040122	0.039067	0.31525	0.0046138	0.26824	-0.042497	-0.23282	-0.3248	-0.038667	0.20713	-0.19242	-0.25023	-0.09457	-0.32575	-0.067926	0.008862	0.063977	0.4015	-0.10748	-0.32906	-0.16312	-0.18276	0.19634	0.037135	-0.029382	0.33128	0.37321	-0.017439	-0.15469	0.13973	0.32506	-0.18151	0.26084	0.29691	-0.23815	-0.32844
Lck	0.25417	-0.11582	-0.24531	-0.1985	-0.52879	-0.16577	-0.37494	0.12005	-0.15236	-0.30812	-0.057022	-0.050807	-0.12595	-0.041005	-0.19148	-0.12356	-0.31291	-0.13884	-0.22892	-0.080019	-0.42935	-0.27726	-0.30037	0.28053	-0.014599	-0.15317	0.024406	-0.21888	-0.19488	0.39208	-0.43424	-0.17266	0.00031107	0.28312	0.019766	0.2888	-0.14844	-0.13621	0.28534	-0.37102	0.24915	-0.16932	0.063226	0.15586	0.22935	-0.10097	0.16519	0.85947	0.049625
MAPK_pT202_Y204	-2.3229	-0.35534	0.39375	0.2999	0.012069	-0.33136	-2.0156	0.70469	1.2663	0.0035724	0.014628	0.45364	0.84428	0.41602	-0.6487	0.0085438	0.75958	-0.83527	-0.28605	0.10683	-0.24705	0.27196	-0.65781	-0.91568	0.57061	-0.44887	0.15839	1.5537	0.24422	1.6448	-1.6493	-0.68912	1.476	0.7811	-0.72626	1.2156	0.84054	1.0758	0.80116	1.2032	0.6547	0.36619	1.3493	0.35671	-1.0532	-1.5202	-0.76562	2.4088	0.0026457
MEK1	1.0084	0.26604	-0.41591	-0.070232	-0.31237	-0.10726	0.51096	-0.42935	-0.44398	0.39779	0.083751	0.027995	-0.29056	0.15899	0.79114	-0.61189	0.59077	1.3036	0.18739	-0.52044	-0.44353	-0.1885	0.29363	-0.4478	-0.11265	-0.16332	0.27281	0.087582	-0.11738	-0.06736	0.90173	0.48571	-0.26586	-0.30292	-0.19492	0.50783	0.56739	-0.30607	0.455	0.66354	0.15611	-0.21068	0.080334	1.047	-0.54551	1.0552	0.68302	0.21938	-0.17094
MEK1_pS217_S221	-0.049558	-0.073847	-0.12103	-0.23744	-0.18974	-0.05576	-0.50023	0.10978	-0.067536	-0.01461	0.12657	-0.0031198	-0.074357	0.010987	0.10836	0.43179	0.11712	0.1064	-0.029468	-0.32312	-0.064422	-0.087681	0.01888	-0.19471	-0.041031	-0.17302	0.28943	0.33897	-0.35544	0.29668	-0.38907	0.021931	0.26922	0.20093	-0.095996	0.24364	-0.026801	0.26868	0.14675	0.016898	-0.14658	-0.098869	0.081475	0.0058491	-0.11299	0.26189	0.49417	0.90856	0.1865
MIG-6	0.21205	-0.0079714	-0.11078	-0.23615	-0.0038101	-0.0738	0.044334	-0.093662	-0.1959	-0.067945	-0.053276	-0.056386	-0.076776	-0.0095881	0.19058	0.40791	-0.23372	0.030754	-0.095734	-0.1597	-0.07142	-0.066243	-0.07423	-0.040325	-0.069757	0.010841	0.0022427	-0.066758	0.054166	-0.32034	0.020837	-0.044513	-0.23325	-0.18407	0.0081919	0.045391	0	-0.089821	0.11088	0.047879	-0.15675	-0.041379	-0.24508	0.18339	-0.15821	0.17093	0.14691	-0.18657	-0.087413
MYH11	0.11546	-0.14769	0.38821	0.56741	0.67013	0.34721	-0.10502	1.1179	0.18323	-0.22794	0.83559	-0.41566	0.19898	-0.1813	-0.34974	0.30024	0.27667	0.009288	-0.22843	-0.22332	0.48906	1.0305	0.0016939	-0.20718	0.2941	0.30092	1.4326	-0.23856	0.2313	-0.5497	-0.39256	0.26904	-0.3485	-0.32135	0.10784	-0.86062	0.43573	0.40866	0.051555	-0.2581	0.58821	0.34279	-0.31558	-0.21509	-0.1576	0.015963	-0.47604	-0.45382	0.84589
Mre11	0.018053	-0.00064357	0.082596	0.074061	0.14418	0.19561	-0.0027216	0.28243	-0.012068	0.05688	0.15609	-0.055802	-0.011612	-0.053408	-0.050536	0.15906	0.11999	-0.027612	0.027533	-0.035195	0.19693	0.31816	-0.076266	0.078978	0.076064	0.27143	0.29198	-0.019801	0.1465	-0.067635	-0.25688	0.13402	-0.28176	-0.23195	-0.020821	0.01371	-0.098213	-0.069506	-0.28819	0	-0.072755	0.11692	-0.17158	-0.0019628	0.072007	-0.085127	-0.11333	-0.12598	0.306
N-Cadherin	0.014853	-0.19143	-0.046628	-0.0073658	-0.088783	-0.038081	0.56105	-0.052519	0.035608	-0.092714	0.36545	0.066674	0.0076078	0.55271	0.2458	-0.0495	0.072346	0.064417	0.076468	0.11004	-0.33102	0.13203	0.1103	-0.033939	-0.14855	-0.048455	-0.36715	0.083017	0.22141	0.61361	0.24971	0.19242	0.04474	0.05723	-0.14554	0.35495	-0.10772	0.039279	0.094268	0.23551	0.21626	-0.13391	0.37943	0.24906	0.368	-0.12681	0.11494	0.24626	-0.27619
N-Ras	0.098304	-0.11179	0.067205	-0.080861	0.10061	0.11622	-0.014702	0.21776	-0.0067613	-0.027739	0.097441	-0.037459	0.043803	0.020454	0.048898	0.17785	0.1007	0.034809	0.016883	-0.28127	0.098291	0.12077	-0.18983	-0.06345	0.026518	0.20782	0.24749	-0.082113	0.074551	-0.19149	-0.27143	0.13897	-0.3403	-0.3001	0.016457	-0.16458	-0.0013088	-0.0058081	-0.26477	-0.0066671	-0.12723	0.011037	-0.18297	0.031144	0.023838	0.0093078	-0.078129	-0.15312	0.23667
NDRG1_pT346	-0.43653	0.66731	-0.089384	0.95965	0.15206	-0.033319	-0.46162	0.42501	0.34125	0.19688	0.79049	0.01244	0.24594	0.45333	-0.24001	-0.066763	-0.010522	0.29381	-0.084425	-1.0598	0.33544	0.095959	-0.43531	0.13335	-0.47239	-0.42406	0.21347	-0.11709	-0.40914	-0.10665	0.026079	-0.29648	0.16586	-0.54675	-0.070335	-0.44433	-0.48641	-0.28654	-0.029945	1.25	0.46317	0.3332	0.81735	0.4952	-0.24547	0.16809	-0.22409	1.5786	0.25837
NF-kB-p65_pS536	-1.0474	0.62501	0.11813	1.0415	0.070665	0.76325	-0.62117	0.10019	0.16584	-0.066348	0.19117	0.23011	0.10136	0.30108	-0.18183	-0.15151	-0.93758	-0.26878	-0.26041	-0.068406	1.0773	-0.24365	-0.065704	-0.077883	0.17728	-0.35898	0.41596	0.18995	-0.15842	0.3533	0.83603	-0.34255	1.1495	-0.46878	0.0061026	-0.13219	-0.096755	-0.25445	0.50799	-0.12011	0.55387	0.57038	0.72918	-0.11541	-0.14753	-0.46871	-0.47934	-0.0074374	0.72845
NF2	-0.22215	-0.046588	0.29472	0.22341	0.15785	0.021477	0.55437	-0.13841	-0.036184	0.19712	0.32217	0.38686	0.064728	0.3027	0.27058	-0.10628	-0.20664	-0.39654	-0.05954	0.73696	0.14382	0.33056	0.47501	0.25652	0.0042256	0.028966	-0.0046808	0.060635	0.17706	0.36208	0.040988	-0.26369	0.47342	0.69538	-0.0044394	-0.0059245	0.099075	0.45258	0.033346	0.20535	0.1121	-0.21235	0.57225	-0.088182	0.015115	-0.25366	0.17838	-0.087054	-0.03162
Notch1	-0.56216	-0.061612	-0.18941	0.26069	0.23857	0.2792	-0.017194	-0.063992	-0.076905	0.43704	0.29478	0.48976	-0.0097445	0.0871	0.23135	-0.52652	-0.60999	-0.18432	0.041589	-0.29341	-0.046395	-0.24605	-0.41948	-0.17236	-0.057228	-0.14175	-0.18452	-0.049696	-0.024578	0.14347	-0.052783	-0.045618	-0.54695	-0.27174	0.23809	0.29076	-0.31357	0.35807	0.072475	0.31605	0.32147	0.17385	0.15644	-0.097056	-0.15128	-0.31417	-0.35049	-0.2151	0.094457
P-Cadherin	0.10973	-0.087711	0.24648	0.072777	0.37903	0.35634	0.028651	0.55047	0.11304	-0.083834	0.25191	-0.061614	0.13616	0.32574	-0.093483	0.22307	0.065416	0.0142	0.059188	-0.098822	0.37121	0.42852	-0.16892	0.033405	0.19171	0.39458	0.61409	-0.10363	0.32088	-0.29913	-0.31481	0.2422	-0.17281	-0.2383	-0.069695	-0.13678	-0.19114	0.16594	-0.091184	-0.031324	-0.09763	0.11673	-0.21622	-0.14864	-0.048705	-0.045997	-0.093606	-0.24474	0.57451
PAI-1	-0.12678	0.08267	-0.076728	-0.14794	0.0085955	-0.033528	-0.17707	0.024316	-0.16214	-0.097519	-0.18369	-0.18256	-0.025012	-0.27268	-0.32329	0.53652	-0.11788	0.23606	-0.14988	0.47863	-0.041238	-0.060673	-0.29173	0.72008	0.18906	0.72691	0.37501	0.11483	0.053035	-0.26337	-0.43436	0.03674	-0.20531	-0.161	0.13205	-0.13229	-0.0088754	0.36581	0.05771	-0.32924	-0.43095	-0.038318	-0.43905	-0.16334	0.023509	-0.08632	0.12919	-0.58509	0.072158
PCNA	-0.028207	0.011134	-0.033684	-0.11223	0.10182	-0.021294	-0.07388	0.23806	-0.079369	-0.11504	0.025358	-0.087671	0.044486	-0.04636	-0.091613	0.16461	-0.10665	-0.13387	-0.025056	-0.13149	0.029279	0.0381	-0.10307	-0.18355	-0.113	-0.02729	0.10028	-0.079561	0.021494	-0.15393	-0.30736	0.0023631	-0.30955	-0.062285	0.075288	-0.12272	-0.2404	-0.07563	-0.029151	-0.083968	-0.097149	0.039843	-0.23403	-0.047271	-0.015716	-0.091841	0.061753	0.033971	0.15708
PDCD4	-0.95458	0.37235	-0.27619	0.16114	0.36779	-0.16107	-0.38209	0.47924	0.61834	-0.29138	-0.17109	0.095553	0.11572	0.083708	-0.87619	-0.4602	0.27702	-0.61257	-0.016578	0.41915	0.38073	0.40684	-0.38753	0.15108	0.15574	0.28838	0.22222	0.95948	-0.29335	0.10528	-0.21481	-0.57383	0.10301	1.0362	-0.16104	0.09207	0.2686	0.2549	-0.081827	0.44993	0.61723	0.7383	-0.10287	-0.12286	0.7824	-0.72165	-0.55008	1.2409	-0.032985
PDK1	0.54279	0.17986	-0.15006	-0.05387	-0.48534	-0.26783	-0.073061	-0.18164	-0.38586	-0.1133	0.013215	-0.0010539	-0.19025	-0.043773	0.26153	0.079051	0.01162	0.67526	-0.1171	-0.36925	-0.43452	-0.48077	-0.0011892	-0.21786	-0.14204	-0.39538	-0.085805	-0.11853	-0.11851	-0.26461	0.10028	0.15893	-0.38531	-0.28859	-0.075713	0.16759	0.19812	-0.14348	-0.084808	0.30298	0.10003	-0.19087	0.011509	0.32076	-0.083129	0.52492	0.3427	-0.053185	-0.39606
PDK1_pS241	0.70054	0.23632	-0.22814	-0.071289	-0.66639	-0.35609	0.096365	-0.28628	-0.42803	0.027648	0.056601	0.070557	-0.31763	0.012293	0.29734	0.3732	0.0058161	0.69693	-0.11698	-0.45397	-0.50736	-0.88434	0.021915	-0.23804	-0.18136	-0.48402	-0.0044716	0.0369	-0.23099	-0.28348	0.093032	0.24365	-0.29974	-0.28957	-0.17673	0.10877	0.37115	-0.23798	-0.20746	0.33432	0.091066	-0.15768	0.050927	0.58523	-0.1692	0.74169	0.46398	0.0050272	-0.44635
PEA15	-0.64666	-0.6459	0.43473	-0.54764	-0.10667	-0.37084	1.0147	0.12205	0.53147	0.61352	0.22574	0.092575	-0.019598	-0.12238	0.197	-0.077522	0.81101	0.015945	0.29054	-0.67613	-0.44547	-0.30368	0.44561	-0.15381	-0.13042	1.0087	-0.22974	0.031135	-0.024178	0.70088	0.59661	-0.072367	0.22583	-0.31054	-0.16937	0.47875	0.071076	-0.29382	0.17876	0.15095	0.73103	-0.026422	0.65873	0.098703	0.3279	-0.327	-0.40512	0.83665	0.05565
PEA15_pS116	-0.32484	-0.35457	0.30557	-0.059773	0.13198	-0.24482	0	-0.040512	0.18593	-0.0162	0.65525	-0.11655	-0.20763	0.78366	0.15049	-0.17674	0.3708	-0.39477	-0.046723	1.0788	-0.2183	1.4338	0.54972	-0.12349	-0.30067	0.30795	-0.27721	0.026354	1.3435	0.74009	0.72568	-0.34798	0.84562	1.0834	-0.31561	0.083931	-0.10446	0.21541	1.6822	0.8731	0.71345	-0.37994	0.48443	0.28455	-0.0073853	-0.30833	0.26124	0.69237	-0.17282
PI3K-p110-alpha	0.013028	-0.014614	0.072366	-0.14084	-0.22663	-0.11793	-0.042512	0.10339	0.14077	-0.063134	-0.19877	-0.1378	-0.18723	-0.037419	-0.15894	0.46914	0.184	-0.1003	0	0.37812	0.2184	-0.4715	-0.084329	0.78461	0.30014	-0.17287	-0.099027	0.13618	0.073299	-0.036556	0.01174	0.018998	0.080784	-0.20241	-0.19608	0.12034	-0.042122	-0.041784	-0.53609	-0.37127	-0.42391	0.033153	0.070427	-0.087443	0.10104	-0.11648	-0.21939	-0.40118	-0.11142
PI3K-p85	0.030445	0.14609	-0.12596	-0.087164	-0.13542	-0.40876	0.2186	-0.24177	0.023343	0.082715	-0.16079	0.19472	-0.22575	-0.1063	0.1433	0.42103	0.24478	0.093955	-0.059688	0.48073	-0.012071	-0.12696	-0.014122	0.65616	0.13808	0.0060933	-0.20399	-0.0016433	0.22849	-0.23437	0.068747	-0.16116	0.046513	0.10374	-0.19513	0.14362	0.087464	-0.019393	-0.091842	0.27814	0.15002	0.08423	0.1372	0.024567	0.20606	0.15754	-0.0080527	0.20182	-0.29861
PKC-alpha	-0.11298	-0.010448	0.21198	-0.040284	-0.011536	-0.45408	0.787	-0.06498	-0.26489	0.27933	0.35492	0.89893	-0.12204	0.085322	-0.25399	-1.2571	0.47529	-0.63425	0.020537	0.128	0.080591	0.3836	0.14184	-1.1897	0.15189	0.05623	-0.61652	0.86294	0.29107	1.141	0.55253	0.23096	0.021856	-0.055777	-0.77203	-0.11831	-0.22242	-0.21016	0.17794	0.37695	0.26532	-0.016471	2.226	0.01465	0.24345	-0.075034	-0.52632	0.45542	-0.677
PKC-alpha_pS657	-0.088403	0.012439	0.22877	0.094713	-0.097755	-0.49934	1.1133	0.021418	-0.19288	0.48499	0.54139	0.63719	0.15837	0.35719	-0.030753	-0.98969	0.53873	-0.61175	0.18849	-0.19055	-0.16571	0.036528	0.24686	-1.1532	0.1483	0.1371	-0.56728	0.72801	0.098119	1.1824	0.54033	0.55284	0.0023861	-0.26366	-0.53476	0.083753	-0.18794	-0.082969	-0.0045051	0.38905	0.0051377	0.19893	2.6087	-0.064812	0.16767	-0.081504	-0.43608	0.30888	-0.51239
PKC-delta_pS664	-0.13364	0.090648	-0.030361	0.42529	-0.13729	-0.34162	0.52167	-0.067456	0.017947	0.31114	0.41415	0.68481	-0.20677	0.26077	-0.19824	-0.77177	0.64613	0.055268	0.46022	-0.41415	-0.08718	-0.091073	0.090533	-1.0136	-0.12265	-0.36269	-0.47914	0.53746	-0.22417	1.2395	0.53922	0.15747	0.2816	-0.36905	-0.61105	0.086009	0.034657	-0.34635	-0.1784	0.45219	0.46795	-0.08354	2.6494	0.088612	0.017414	0.2826	-0.32043	0.35557	-0.68329
PKC-pan_BetaII_pS660	0.72946	0.67187	-0.17826	0.80749	-0.30192	-0.51308	0.85813	-0.58632	-0.77731	0.095601	0.57123	0.48321	-0.20763	0.46648	-0.17406	-0.95411	0.22741	-0.15673	0.076032	-0.1443	-0.08991	0.15383	0.11022	-1.1742	-0.16836	-0.6806	-0.31987	0.66783	-0.1511	0.88848	0.6409	0.18804	0.30816	-0.16386	-0.70068	-0.36795	0.064358	-0.72973	0.26807	0.7411	0.42146	-0.31167	3.0525	0.34233	-0.43032	1.0547	0.29018	0.86452	-0.74704
PR	0.17692	-0.11502	-0.025357	-0.0025807	0.13522	0.073786	0.092325	0.093555	-0.23573	0.063473	0.085628	-0.069342	0.0047479	-0.042815	0.02798	0.048333	0.075728	0.059608	0.050422	0.099733	0.059628	0.16323	0.015054	0.042257	0.13531	0.12185	0.11221	-0.016999	0.043127	-0.016092	0.086532	0.10669	-0.12678	0.063422	0.052817	-0.026641	0.016771	-0.047217	-0.10485	0.086168	-0.11366	-0.0070429	-0.098418	0.048769	0.037986	0.0092167	-0.17003	-0.044434	0.018025
PRAS40_pT246	-0.36399	-0.075236	0.069801	0.61557	0.57959	0.17773	-0.13528	0	0.3362	-0.091712	0.023206	0.23255	0.28315	0.27264	-0.13389	-0.19515	-0.09753	-0.1446	0.045877	-0.1252	0.47335	-0.13528	0.1643	-0.13841	-0.10753	-0.24119	0.20611	0.029549	-0.48905	0.34168	1.0876	-0.45805	0.34774	0.4798	-0.051081	0.26357	-0.011413	-0.32128	0.28211	0.13467	0.62849	-0.0041708	0.54969	-0.052717	-0.0042938	0.23368	-0.024411	0.6546	0.20731
PRDX1	-0.11947	-0.45805	-0.1346	-0.23382	-0.076477	0.26314	0.13559	0.14753	-0.020762	0.52615	0.10422	-0.15701	0.064613	0	-0.14285	-0.075067	0.60199	-0.1965	-0.13564	-0.11036	0.23761	0.28955	0.2236	-0.22587	-0.002323	0.083166	0.2925	0.73758	-0.075355	0.51907	0.79357	-0.088672	0.34522	0.065786	-0.13731	1.0425	-0.087263	-0.07168	-0.14438	-0.073699	0.34688	0.17757	-0.14488	-0.016094	0.40269	-0.3603	-0.31924	0.63386	-0.027846
PREX1	-0.55758	-0.42915	0.39911	0.54292	-0.0053719	-0.13893	-0.50228	0.33664	0.44445	0.49819	0.46291	0.61094	0.20922	0.34686	-0.45048	0.1931	0.19484	-0.55659	0.25232	-0.28682	-0.2948	-0.92186	-0.62776	1.0346	0.39793	-0.26247	-0.45244	-0.32224	-1.0187	0.63341	-0.47787	0.38532	0.81031	-0.1215	-0.34363	0.17447	0.20127	-0.61777	-0.21193	0.33805	-0.29051	0.078213	0.86608	-0.03551	-0.068663	-0.30083	-0.97216	0.59861	-0.077138
PTEN	0.63781	0.24035	-0.22516	0.12437	-0.12909	-0.18725	0.45816	-0.3103	-0.17496	0.15697	0.16543	0.11579	-0.21854	0.039547	0.28908	-0.36678	0.22164	0.34977	-0.10682	0.18393	-0.33813	-0.31293	0.33564	-0.35792	-0.082866	-0.38917	-0.12165	0.0049718	-0.043797	0.29583	0.66818	-0.0093793	0.24141	0.016601	-0.40379	-0.013122	0.35288	-0.11902	-0.06036	0.30163	0.089115	-0.19355	0.2067	0.36778	0.032604	0.70679	0.29281	-0.18858	-0.48457
Paxillin	-0.28734	0.0032555	-0.020655	0.22206	0.11381	-0.014697	0.38043	-0.31327	-0.18517	-0.021525	-0.10465	0.21247	-0.34167	-0.11601	0.17614	0.7239	-0.2576	-0.34212	-0.24223	0.60168	0.076956	0.62707	0.33487	0.44533	0.29214	-0.0030855	-0.15386	0.48377	0.48614	0.046806	0.13691	-0.087109	0.33903	0.68166	0.36978	0.23874	0.11494	0.28191	0.42969	0.61937	0.28444	-0.033575	-0.11407	0.1909	0.1007	-0.48412	-0.2007	-0.010405	-0.05906
RBM15	-0.44469	0.084754	0.11784	-0.020974	0.0040767	0.15484	0.61539	-0.49773	0.093782	0.30734	-0.33962	0.082733	-0.029391	-0.026035	-0.090279	-0.73472	0	-0.68675	0.064443	0.87816	0.31458	-0.09102	0.18359	0.79182	0.66593	0.077248	0.013703	-0.27349	-0.44292	-0.66446	0.00070383	-0.23118	0.18715	1.0262	0.24757	-0.16604	-0.002043	0.020652	-0.39026	-0.3942	-0.084232	0.42811	0.19569	-0.15622	-0.17364	-0.25108	-0.36472	0.12996	0.19439
Rab11	0.10702	-0.06729	0.15098	-0.02439	0.10117	0.30096	-0.023753	0.36268	0.1049	0	0.028852	-0.036262	-0.082359	0.63588	0.13978	0.46136	0.055836	0.013655	0.073364	-0.11019	0.14914	0.096877	-0.2517	-0.0025712	0.044214	0.14677	0.29378	0.071211	0.1583	0.012326	-0.2413	0.10973	-0.23962	-0.16081	-0.22135	0.18515	-0.16647	0.10785	-0.14189	-0.14777	-0.16734	0.071706	-0.13178	0.13403	0.021461	0.038353	0.076334	0.030919	0.29876
Rab25	0.11106	-0.060711	0.062651	-0.014812	0.40763	0.1254	-0.058695	0.35837	0.019639	-0.047066	0.13858	-0.074676	0.20305	-0.028864	-0.21439	0.15829	0.026284	0.003712	0.051471	-0.28949	0.23876	0.30577	-0.28716	-0.15437	0.089766	0.19419	0.51106	-0.035433	0.068404	-0.31352	-0.33482	0.095975	-0.37217	-0.27142	0.077715	-0.17352	-0.11453	0.00019317	-0.15832	-0.11634	-0.14047	0.18958	-0.21448	-0.012919	0.077346	0.057634	-0.065823	-0.12357	0.5399
Rad50	-0.4716	-0.018454	0.27626	-0.023109	0.057761	0.052472	0.25186	0.024443	0.21416	-0.013432	-0.16805	-0.15716	0.044491	-0.069713	-0.069464	-0.0051425	-0.12348	-0.41247	-0.098962	0.82546	0.26807	0.20612	0.38997	0.62766	0.073596	-0.0086063	-0.067398	-0.054452	0.063658	-0.29585	0.090868	0.093955	0	0.37373	-0.014699	-0.24812	-0.11065	0.16975	0.22762	-0.045395	0.028512	-0.045611	-0.23698	-0.39287	0.24471	-0.41825	-0.17515	-0.10829	-0.13299
Rad51	-0.22494	0.025128	0.12031	0.095463	-0.1204	-0.057556	-0.30321	0.11473	-0.19829	-0.13244	0.37019	-0.38283	0.26412	-0.11097	-0.28628	0.022838	-0.030455	-0.21124	-0.053026	0.70419	-0.065722	0.92682	0.47975	-0.44887	-0.43914	-0.21411	-0.15375	0.8916	0.16236	0.27871	0.21565	-0.027008	-0.15652	0.57929	0.25179	-0.0033881	-0.043574	0.25796	0.58732	0.82257	0.35575	-0.13496	0.19666	-0.34866	-0.12891	-0.2197	0.17583	0.26481	-0.14366
Raptor	0.17756	-0.020959	-0.14296	-0.027477	-0.023223	-0.0050267	0.80952	-0.15705	0.088034	0.15011	-0.082437	0.12551	-0.16973	0.08965	0.20126	0.22096	0.18771	-0.011831	0.15436	0.19546	0.10839	-0.70064	0.39351	-0.18571	-0.1595	0.10847	-0.18989	0.39346	-0.37046	0.030624	0.27028	0.27788	0.098743	-0.032514	-0.25226	-0.074878	0.1478	-0.1465	-0.11572	-0.24196	-0.31415	-0.32522	0.57901	0.17842	-0.038216	0.26547	-0.0021392	-0.48398	-0.20792
Rb_pS807_S811	-0.82393	0.3301	-0.073855	0.10514	-0.66715	0.11622	-0.69591	-0.46609	-0.52773	0.43927	0.080214	0.093656	-0.13598	0.352	0.037653	-1.0757	-0.70286	1.1554	0.28837	0	0.23567	-0.70065	0.14924	-0.82976	-0.092479	-0.471	0.77526	0.61084	-1.3082	-0.45289	-0.058631	0.13445	0.034186	0.21948	0.33911	0.039964	0.954	0.16054	0.45056	0.51955	0.14071	-0.23362	0.0047757	0.56427	-0.83363	2.2666	0.85542	-0.07373	0.37836
Rictor	-0.19531	-0.010018	0.0096592	0.16947	0.34602	-0.079575	0.39946	0.14497	0.31542	0.14389	-0.10759	0.1133	0.028672	-0.049797	0.16188	-0.12215	-0.3043	-0.12309	0.17563	-0.11122	-0.019121	-0.35353	-0.17642	0.12804	0.15513	-0.021944	0.050958	-0.025011	-0.33155	-0.029388	0.069235	0.015898	-0.12723	0.087074	0.0082154	0.32018	-0.17737	-0.17789	-0.24834	-0.19628	-0.14679	0.1076	0.043057	-0.073678	0.21023	-0.15142	-0.35335	0.23803	0.17023
Rictor_pT1135	-0.2637	0.057689	-0.069543	0.18847	0.10959	-0.027085	-0.1311	-0.10341	0.10532	-0.10296	-0.01354	0.059246	-0.080963	0.15497	-0.030057	0.23496	-0.092106	0.023593	0.011864	-0.074016	0.19425	-0.23311	-0.0034821	0.063741	0.025508	-0.17959	-0.067795	-0.045155	-0.39891	0.24189	0.069659	-0.12349	0.15196	0.32412	-0.15266	0.15852	-0.063335	0.041381	0.074602	-0.12683	-0.058303	0.014919	0.19428	-0.031893	0.28567	-0.00094654	-0.10911	0.27569	-0.082552
S6	0.0056155	0.32266	-0.26312	0.29466	-0.0046831	0.13501	0.38776	0.20818	0.074512	0.25965	-0.03125	0.057402	0.1594	-0.1899	0.096307	0.70859	0.15803	-0.17609	0.080341	0.10346	0.26487	0.044253	0.057496	0.48924	0.41014	0.36411	0.12204	-0.33553	0.21627	-0.20647	-0.23969	0.030527	-0.11484	0.26368	0.35534	-0.087355	-0.21624	0.215	-0.46775	-0.30025	-0.43006	0.068426	-0.30246	-0.18702	0.057854	-0.12426	-0.25289	-0.52538	0.25215
S6_pS235_S236	-0.42779	0.70038	-0.070254	0.89054	-1.8475e-06	-0.24882	-0.73017	0.33719	0.37436	-0.44096	-0.071694	0.17368	0.39299	-0.13029	-0.62211	0.6335	0.12464	-0.28092	0.21487	0.31638	0.13584	-0.067628	-0.45282	0.43482	0.14544	0.062684	0.22757	0.10157	-0.62997	0.13699	-0.12706	-0.28376	0.7398	0.94753	0.020401	-0.58083	0.52247	0.6936	0.17295	0.25075	-0.18069	0.11184	-0.15761	-0.020247	-0.33735	-0.75299	-0.59225	0.45431	0.0066627
S6_pS240_S244	-0.067706	0.44521	0.079298	1.0096	-0.065349	-0.023853	-0.34479	0.24846	0.1366	-0.53268	-0.025612	0.038497	0.2603	-0.10498	-0.57101	0.5804	0.1826	-0.33588	0.16432	0.071627	-0.17046	0.052012	-0.2146	-0.14557	-0.002833	-0.033084	0.25034	0.2161	-0.57746	0.18514	-0.38967	-0.050074	0.66534	1.0207	0.0038285	-0.73439	0.62455	0.83498	0.20671	0.25172	-0.18569	-0.022799	-0.10965	-0.016492	-0.47439	-0.51236	-0.24412	0.4163	0.22468
SF2	-0.28804	-0.17363	0.20622	-0.04593	0.022878	0.073904	0.74721	-0.068284	0.16701	0.51882	-0.020784	0.0022459	0.16461	0.040067	-0.059623	-0.22967	0.20231	-0.44966	0.20184	0.22636	0.082098	-0.21909	-0.062107	0.59609	0.54365	0.099315	-0.47404	-0.479	-0.40748	-0.19701	0.0072314	-0.15808	0.17971	0.22507	0.030462	-0.02934	-0.21799	-0.30423	-0.53111	-0.13083	0.075629	0.357	0.22021	-0.28213	0.047191	-0.2208	-0.5868	-0.18271	0
STAT3_pY705	-0.84179	-0.12702	1.0916	-0.32253	-0.51391	-0.25598	-0.61345	0.36397	0.75584	-0.038556	-0.41305	-0.094373	-0.032027	-0.10001	-0.30783	0.59398	-0.42101	-0.50218	1.2267	0.68621	-0.25406	-0.50148	0.14528	0.85702	0.16299	-0.40277	-0.06217	0.30807	-0.59773	0.13168	-0.42533	1.09	0.29048	0.0048883	-0.083753	0.16299	0.27046	0.52305	0.72829	-0.27809	-0.67997	0.098345	-0.18447	-0.34653	1.1378	-0.75106	-0.5386	0.24648	-0.3104
STAT5-alpha	0.24704	0.15707	0.038538	0.061677	0.030289	-0.084842	0.74995	-0.17103	0.54342	0.034302	-0.50892	0.38379	-0.075805	-0.083386	-0.17473	-0.35632	-0.14504	-0.073799	0.25229	0.45859	-0.12054	-0.28451	-0.225	0.95761	0.61385	-0.14807	-0.054145	0.042633	-0.47011	-0.25854	0.015504	-0.052833	0.39175	0.29861	-0.098027	0.0017613	0.31738	-0.18934	0.21019	0.20288	-0.47483	-0.22942	0.027801	-0.19702	0.33973	1.0298	0.09198	-0.73552	-0.15992
Shc_pY317	0.094888	-0.13978	0.072415	0.017223	0.29126	0.19439	-0.06085	0.41269	-0.019848	-0.098644	0.10577	-0.061487	0.19454	-0.045542	-0.17805	-0.1268	-0.0052094	0	-0.0022768	-0.46427	0.28361	0.19879	-0.135	-0.29765	-0.046931	0.12289	0.40054	-0.054972	0	-0.33086	-0.31601	0.10777	-0.44889	-0.25119	0.051026	-0.051799	-0.10333	0.052445	-0.076344	-0.10096	-0.1836	0.085298	-0.21429	0.060776	-0.036747	0.061847	-0.092525	0.066699	0.43186
Smad1	-0.52624	0.0088942	-0.22209	-0.0064559	0.16291	-0.11996	0.47307	-0.088316	0.36148	-0.10038	-0.31216	0.038001	-0.084125	-0.0026608	0.080329	-0.12764	0.080747	-0.37779	0.054099	0.51249	-0.17995	-0.10873	0.22597	0.28344	0.45092	-0.04617	-0.30639	-0.07165	-0.08161	0.21217	-0.049573	-0.1424	-0.31093	0.20039	-0.036431	0.24677	-0.20421	0.28219	0.059716	0.090532	0.11814	-0.1685	0.37825	-0.27686	0.56571	-0.47439	-0.24396	-0.049358	0.017915
Smad3	0.15208	-0.079231	-0.09643	-0.082597	-0.48584	0.026088	0.39034	-0.34343	-0.2544	0.12202	0.098764	0.093372	-0.16708	0.33505	0.077099	-0.0089798	-0.22773	-0.023232	0.0019693	0.089471	-0.15513	-0.46019	0.64261	0.11415	0.14748	-0.12836	-0.31379	0.077039	-0.13409	-0.031039	0.3139	-0.0093514	-0.01216	0.30605	-0.11026	0.090399	0.14269	0.12741	0.13954	0.31195	0.22197	-0.08342	0.090855	0.17898	-0.19873	0.18119	0.33547	-0.042275	-0.20219
Smad4	-0.042263	-0.10711	0.13819	-0.11443	-0.0056035	0.060318	-0.062078	0.20687	0.064753	0.07116	0.03823	0.0055172	0.037439	-0.10679	-0.012375	-0.14702	0.19983	0.033962	0.05187	-0.09012	0.076345	0.13203	-0.19255	0.10993	0.062815	0.1573	0.12277	0.083548	0.022454	-0.16154	-0.27852	0	-0.28738	-0.058208	0.12214	-0.25138	-0.088084	0.056378	0.14719	0.031606	0.027318	0.089507	-0.12075	-0.081364	0.14102	-0.062265	0.078724	0.0085017	0.10109
Src	-0.49425	-0.15734	0.23534	-0.16748	0.053755	-0.2548	0.35741	0.4517	0.3854	0.6123	-0.14411	0.14615	-0.015937	0.038607	0.18962	0.18661	0.082331	-0.25662	0.048431	0.069164	-0.19022	-0.42116	-0.011635	0.77973	0.031322	0.52334	-0.024329	-0.14981	-0.33379	-0.093966	0.14115	-0.070867	-0.33151	0.10603	-0.029497	0.24299	-0.05651	0.39869	-0.34014	-0.76998	-0.63325	-0.19419	-0.23726	-0.32142	0.36197	-0.48619	0.017584	-0.33215	0.30877
Src_pY416	-0.51728	0.01861	1.3234	0.58284	0.12578	-0.15807	-0.6581	-0.11854	0.81697	-0.20542	-0.04493	-0.12636	0.43522	0.056603	0.2555	0.32886	0.42596	0.029188	0.60569	-0.59607	-0.043863	-0.47544	-0.14922	-0.29043	-0.13669	-0.13631	-0.29966	0.36467	-0.85787	0.66049	0.073532	-0.1244	-0.36517	0.15695	0.042761	1.2926	0.0048428	-0.026987	0.25868	-0.056497	0.555	-0.47289	0.28978	-0.15756	-0.41638	0.29434	0.13752	0.62598	-0.0093479
Src_pY527	-0.82142	0.039649	0.18984	0.78738	-0.34981	-0.44279	-1.1189	0.10153	0.82366	-0.03329	-0.046772	-0.13825	0.40267	0.27032	-0.18514	0.22809	0.90521	0.36489	0.81389	-1.1014	0.51447	-0.53834	0.34499	0.022031	-0.60911	-0.20016	0.33834	0.79442	-1.0759	0.54294	0.28695	0.21546	-0.071305	0.61255	-0.21443	0.99497	0.05527	-0.21429	0.16562	-0.1351	0.41565	0.088265	-0.085986	-0.29615	0.3277	0.52905	0.42366	1.2415	0.31601
Stathmin	0.15626	0.039621	-0.074748	-0.10485	-0.12924	0.076893	-0.025452	-0.1037	-0.1506	-0.004138	-0.022239	-0.093171	-0.018453	-0.024498	0.10269	0.37052	0.015936	0.12547	-0.040237	-0.096173	-0.14954	-0.08744	-0.26019	-0.061231	-0.11931	0.22086	-0.0148	0.12038	0.064288	0.06246	-0.19434	0.041424	-0.34438	-0.10914	0.029001	0.16312	0.045284	-0.19754	-0.12137	0.16596	0.0044704	0.056788	-0.20825	0.22286	0.034142	0.038002	0.11919	-0.057892	-0.087548
Syk	-0.92558	0.50554	0.51921	0.7461	0.050627	-0.11649	0.81629	-0.044722	0.54318	0.25596	-0.97698	0.084533	0.25575	-0.14213	-0.402	-0.1039	0.33729	-0.55495	0.4262	1.3039	0.14749	-0.64219	0.19566	1.6757	0.60118	0.45003	0.2303	0.29512	-0.32062	0.42563	0.18971	0.40048	1.3509	1.0542	-0.14217	0.20846	0.3706	-0.18017	0.21993	-0.65403	-0.47983	-0.097513	0.32319	-0.53017	1.3348	-0.37766	-0.31283	0.12735	-0.14507
TAZ	-0.052892	-0.035176	-0.14893	0.029661	-0.070314	0.002516	-0.12963	-0.044958	-0.12373	0.034095	0.056852	-0.079252	-0.018765	0.0082619	-0.22292	-0.057375	-0.16095	0.065543	0.12349	0.073855	-0.13211	0.097544	-0.12874	0.037093	0.042447	0.15465	-0.16032	0.056402	0.31649	0.071038	-0.18294	-0.0075385	0.0659	-0.064508	0.014528	-0.077594	-0.07649	0.017738	0.21064	0.038651	0.11108	0.019944	-0.20814	0.022612	-0.024856	-0.32652	0.13961	0.16419	-0.16295
TFRC	1.0164	0.78661	-0.22054	0.15564	-0.32875	-0.33482	0.057832	-0.055121	-0.77541	-0.0057824	-0.21019	-0.083282	0.094173	-0.16763	-0.25553	0.4914	-0.2115	0.054285	-0.15521	1.1081	-0.36275	0.23611	-0.21601	0.19394	-0.31728	-0.60148	-0.38751	-0.6949	-0.10771	0.47432	0.44239	-0.44317	0.12365	0.85674	0.43197	-0.56264	0.34703	0.11214	0.75091	0.14373	0.068421	-1.1146	0.059541	-0.02242	-0.152	0.52318	0.04122	-0.02613	-0.39948
TIGAR	-0.07188	-0.16158	-0.13857	-0.18288	-0.26502	-0.075706	1.3442	-0.33384	-0.32321	0.010965	0.057327	0	-0.11908	-0.15538	0.057447	0.38465	-0.076159	-0.27305	-0.074399	0.61137	-0.19561	0.29458	1.2961	0.041966	0.12944	-0.21167	-0.42582	0.044392	0.16958	0.18629	0.47013	-0.093907	0.048137	0.24495	-0.048713	0.27584	0.22848	-0.15623	0.58667	0.21622	0.10386	-0.42402	-0.031656	0.013564	-0.086282	-0.047371	0.28815	-0.057142	-0.54578
TSC1	0.80858	0.22063	-0.26645	0.26547	-0.22586	-0.13627	0.72618	-0.39312	-0.054683	0.33861	-0.25462	-0.12548	-0.27966	0.0060393	0.18366	0.031657	0.36129	0.46311	0.025249	-0.63363	-0.45384	-0.63516	-0.31258	-0.21572	0.125	-0.38829	-0.062686	0.18031	-0.27415	-0.20682	0.40759	0.096094	-0.32249	-0.22444	-0.03186	-0.057327	0.35514	-0.52948	-0.20226	0.091616	-0.044034	-0.20759	0.067107	0.4471	-0.039028	0.80667	0.10001	0.020215	-0.15075
Transglutaminase	0.0065873	0.047847	-0.19758	-0.083296	-0.12474	-0.12989	-0.049396	-0.18366	-0.1089	0.011034	-0.014956	0.13539	-0.090975	-0.0815	0.13342	0.42789	-0.039422	0.0098494	-0.021539	0.036431	-0.14254	0.1037	0.022356	-0.17342	-0.24862	0.030654	-0.14448	0.22236	-0.0014799	-0.12674	0.082321	-0.066235	-0.052549	0.082733	-0.0922	-0.020148	0.02506	0.11392	0.39038	0.20757	0	-0.074871	0.020021	0.031732	0.032651	0.0008928	0.30929	0.017997	-0.21774
Tuberin	0.60395	0.064863	-0.12305	0.021425	-0.36798	-0.30424	0.33563	-0.42378	-0.21508	0.354	-0.27102	0.090954	-0.32899	0.12808	0.27641	-0.17327	0.010539	0.32923	-0.16449	-0.592	-0.53177	-0.84192	-0.12762	-0.17336	-0.013308	-0.55561	-0.3052	0.037307	-0.29278	-0.23642	0.28799	-0.24319	-0.18062	-0.27434	-0.22426	-0.17902	0.24052	-0.52174	-0.09825	-0.14874	-0.5015	-0.10772	0.055475	0.49558	-0.3479	0.768	-0.097007	-0.42319	-0.14355
Tuberin_pT1462	0.032468	0.30023	0.2203	0.44494	0.23658	0.18923	-0.63839	-0.089696	0.3879	-0.031608	-0.16325	0.17542	0.24295	0.10826	-0.23466	-0.38602	-0.59485	0.33782	-0.11096	-0.40066	0.58295	-0.3881	0.15672	-0.20492	-0.17057	-0.45759	0.68878	0.46245	-0.84976	0.2256	0.48569	-0.53912	0.59502	0.24712	0.047181	0	0.33414	-0.032607	0.44488	-0.21941	-0.18511	0.0018885	0.42601	-0.27884	0.061187	1.0863	0.18782	-0.0035766	0.47558
VEGFR2	-0.68729	0.35774	-0.23601	0.32481	0.42811	0.087684	-0.31886	0.10286	0.11154	-0.33419	-0.064493	-0.97569	0.15207	-0.016515	-0.48021	-0.93791	0.35542	-0.8306	0.024685	0.11241	0.25212	0.27551	0.15603	0.22791	0.0053698	0.27329	0.23861	0.24982	0.46108	-0.084442	-0.12626	0.067661	0.07231	0.045563	-0.037231	0.40783	-0.33995	0.19677	-0.48339	-0.41624	-0.073737	0.093132	0.04071	-0.088888	0.92656	-0.50035	-0.89381	0.14139	0.42749
XRCC1	-0.080849	-0.080563	-0.017045	-0.21648	0.12629	0.20828	0.20716	0.043035	0.095673	0.15149	-0.073979	0.012426	0.18583	-0.093294	-0.12828	0.073938	-0.13039	-0.22419	-0.037118	0.31274	0.043397	0.1625	0.033448	0.45951	0.089925	0.085383	0.010212	-0.08581	0.14288	-0.17863	-0.17352	-0.043679	-0.12493	0.052843	0.21621	-0.21415	-0.14829	0.1438	-0.07045	-0.13647	0.060209	0.14102	-0.076776	-0.061268	0.16511	-0.13517	0.023924	-0.098904	0.059721
YAP	-0.1052	-0.2046	0.1594	0.040561	0.31874	0.1719	0.32996	-0.0068973	0.087693	-0.039103	-0.051488	-0.033699	0.041043	0.010156	-0.14719	-0.062672	0.094455	-0.028619	0.055729	-0.15944	0.18876	0.12797	0.013441	0.091923	-0.08679	0.28494	0.060026	0.29726	0.0055549	0.089093	-0.0051693	-0.08428	-0.15524	0.010455	-0.079838	0.27657	0.028375	-0.085931	-0.011579	-0.10371	0.18319	0.090568	-0.15309	0.020372	0.25873	-0.21228	-0.065602	0.28489	0.14633
YAP_pS127	-0.65565	-0.20379	0.19451	0.35121	0.44632	0.36579	-0.13754	0.11375	0.37985	0.097691	0.22531	0.0047829	0.29724	0.24687	-0.65478	-0.57771	0.32286	0.042599	0.29241	-0.54814	0.41727	0.41693	0.34455	0.3742	-0.32318	0.65072	0.23636	0.38448	-0.25162	0.59048	0.61319	-0.27506	0.13882	0.029463	-0.24528	0.4798	0.10444	-0.090041	0	0.043309	0.096515	0.0093237	0.36531	-0.075596	0.82168	-0.22625	-0.78987	0.53305	0.49662
YB-1	0.29702	-0.36772	0.17436	-0.27507	-0.075738	0.33306	0.085929	0.35037	0.09256	-0.0014517	0.13831	-0.18042	-0.071651	0.12445	0.00099887	-0.49886	-0.13469	0.26503	-0.074163	-0.35474	0.040742	0	-0.00087518	0.19362	0.38754	0.16113	0.4569	-0.0073638	0.09857	-0.16875	-0.092514	0.22679	0.0134	-0.22256	-0.065014	0.057181	-0.025808	0.26568	-0.45616	-0.46527	-0.42778	0.15665	-0.09923	0.17524	-0.064258	0.090125	0.14224	-0.57729	0.47475
YB-1_pS102	-0.12695	-0.045371	0.03516	-0.07526	-0.085544	-0.018964	-0.11995	-0.14393	0.051196	-0.13552	0.077223	-0.018123	0.070654	0.08213	-0.05958	-0.045094	-0.15076	-0.0065559	0.17233	0.12976	-0.12918	0.02161	0.080315	0.012607	-0.092383	0.24484	0.096085	0.039189	-0.17043	0.21822	-0.0423	0.03555	0.32622	0.28265	0.028987	0.2829	0.025846	0.20769	0.1535	-0.20453	-0.037153	-0.1876	0.12292	-0.14489	0.057818	0.23463	0.013956	-0.12783	0.057028
beta-Catenin	0.14847	-0.39072	-0.00746	0.1371	0.029862	-0.32924	1.0803	-0.62684	-0.18923	-0.38268	0.29647	0.36616	-0.15255	0.18687	0.010069	-3.0851	0.14056	-0.36205	-0.12981	0.14085	-0.1415	0.19897	0.94508	0.064172	-0.33775	-0.54072	-0.5313	0.17132	0.65257	0.99162	0.88212	-0.3719	0.78395	-0.0045591	-0.27885	0.59293	0.1823	-0.18227	0.43891	0.25469	0.38277	-0.42562	1.092	0.25828	0.37533	0.28546	-0.287	-0.075726	-0.53687
c-Jun_pS73	-0.26455	-0.099698	0.22281	0.096646	0.1317	0.16503	-0.16933	0.14947	0.2019	-0.04767	-0.09001	-0.0042661	0.063443	0.079232	-0.13253	-0.31352	-0.36515	-0.12614	-0.076896	0.43641	0.023353	-0.031085	-0.2594	0.59216	0.37669	-0.033055	0.23113	-0.14298	-0.24406	-0.24227	-0.37844	-0.1074	0.10431	0.13568	0.053793	0.0090862	0.1936	0.13757	-0.021526	-0.21852	0.099707	0.3607	-0.21662	0.031631	-0.26867	-0.054886	-0.27802	0.097297	0.17483
c-Kit	0.4611	-0.058384	-0.4556	-0.97331	-0.78325	-0.67544	-0.86601	0.91016	-0.15371	0.88547	1.2632	0.46013	-0.14801	0.5731	0.13026	-0.14758	-0.20956	0.72367	-0.39803	-1.0425	-1.045	-0.87445	-0.43399	-0.98191	-0.60596	-0.79786	-0.15132	-0.77171	-1.0072	1.5235	-0.047415	-0.38128	-0.6356	-0.81014	-0.15017	-0.041011	0.29484	0.12586	0.71202	1.1554	-0.01912	-0.76119	2.1302	0.68507	-1.0361	0.64079	0.43181	-0.15048	-0.64123
c-Met_pY1235	0.0039057	-0.032589	-0.096958	-0.025854	-0.18757	0.0033019	-0.11558	-0.037317	-0.16506	0.05186	0.034148	-0.0086704	0.030531	0.082234	0.055391	0.26331	0.19044	0.16778	0.20832	-0.16185	-0.10106	-0.12648	-0.15282	0.0084494	0.034473	0.063707	-0.15025	0.028262	-0.067702	0.1888	-0.25905	0.036683	-0.22937	-0.15613	-0.027236	0.10986	-0.14641	-0.19558	-0.20671	0.21945	0.11948	0.038547	-0.03199	0.029774	0.097014	-0.0095993	-0.053766	-0.012452	-0.11103
c-Myc	-0.39452	0.08256	0.21197	0.097714	-0.71501	0.72178	-0.49617	-0.62886	-0.081355	-0.2017	-0.64725	-0.060043	-0.0197	-0.10601	-0.048564	0.11137	-0.074842	-0.30759	0.23994	0.48294	-0.11558	0.2629	-0.22989	-0.02598	0.00060671	0.072746	-0.11271	0.72486	0.43528	0.46777	-0.3175	-0.4613	-0.53077	0.49623	0.092865	0.20637	0.29259	0.10641	0.65395	0.23531	0.53575	0.13858	-0.59803	0.2904	0.011127	-0.61987	0.48594	0.82754	-0.054302
cIAP	0.12729	-0.19972	-0.068377	-0.080114	-0.26363	0.0088295	0.40429	-0.11126	-0.018561	0.30868	-0.23088	0.08627	0.021715	-0.099055	0.055913	-0.021357	0.1933	-0.037183	-0.049953	-0.0073036	-0.14569	-0.18817	-0.13381	0.15671	0.0081874	0.077588	-0.042606	0.0436	0.026151	-0.25929	0.10077	-0.22579	-0.0048967	-0.015226	-0.031464	-0.010374	0.068566	-0.1619	-0.16838	-0.019	-0.023779	0.078752	-0.06704	0.0053504	0.19888	0.19199	0	0.14737	-0.02478
eEF2	-0.2249	0.030175	0.16348	-0.03269	0.081508	0.009708	-0.11757	-0.10462	-0.0039843	-0.19989	0.020273	0.11481	-0.044348	-0.083813	-0.013765	0.44334	-0.18878	-0.58711	-0.22655	0.89653	-0.015251	0.72668	0.347	0.2238	0.021973	0.2969	-0.091636	-0.054758	0.79533	0.043427	0.049886	-0.068273	0.6309	0.866	-0.061208	-0.11065	-0.090256	0.45048	0.32212	-0.084667	-0.035722	-0.088257	-0.044335	-0.02865	-0.13048	-0.30168	0.007169	-0.10995	0.066777
eEF2K	-0.23584	-0.076812	0.23683	-0.070547	0.22009	-0.041189	0.15049	0.059321	0.28489	0.02878	-0.44549	-0.031146	0.019243	-0.17146	0.03882	-0.5616	-0.33794	-0.64249	0.039345	0.18066	0.1459	-0.12746	-0.0094813	0.42965	0.47526	-0.35231	-0.058709	-0.22146	-0.11825	-0.26353	-0.10361	0.022992	0.14632	0.41685	-0.09102	-0.20692	-0.035473	-0.17594	-0.39726	-0.52357	-0.11036	-0.036425	-0.40346	-0.17913	0.056272	-0.38546	-0.34718	-0.058722	0.19682
eIF4E	0.043572	-0.098941	-0.15938	-0.07699	-0.026916	-0.021525	-0.11588	-0.082517	-0.091921	-0.027478	-0.17276	0.037935	-0.030269	-0.090297	-0.18533	0.36006	0.043214	0.018621	-0.055471	0.098226	-0.094289	-0.021953	-0.15699	0.2343	0.19042	0.043912	-0.048706	-0.14603	0.10116	-0.14786	-0.1867	-0.076485	-0.24479	0.11324	0.02929	-0.13968	-0.077212	0.022863	0.049151	0.038865	0.099101	0.012568	-0.22847	0.12772	-0.012897	-0.11375	0.014734	0.33531	0.017725
eIF4G	0.1062	0.00067778	-0.27374	0.085109	-0.0086956	-0.063286	0.20078	-0.28166	-0.086014	0.13786	-0.36093	0.019706	-0.031354	-0.090036	-0.0043507	-1.1809	-0.57442	0.099456	0.010486	-0.24681	-0.11869	-0.43489	-0.44353	0.30191	0.3823	-0.2959	-0.075069	-0.36923	0.12746	-0.1708	0.07189	-0.27881	-0.017293	-0.10873	0.051439	-0.62731	-0.037377	-0.29438	-0.13567	-0.12681	0.16201	-0.16391	-0.13212	0.16273	-0.5088	0.07977	-0.41044	-0.11985	0.14155
mTOR	0.15842	-0.26602	-0.15811	0.068186	0.26428	-0.17428	0.53479	-0.15467	0.13106	0.45367	-0.20832	0.24833	0.070201	-0.017316	0.021353	-0.24434	0.32297	-0.043852	0.14528	0.08159	-0.10326	-0.78902	0.34593	-0.0062858	-0.13463	0.007345	-0.26053	0.19645	-0.22574	0.063861	0.43338	0.11293	0.18074	0.217	0	0.18378	0.09491	-0.36635	-0.37514	-0.41368	-0.23782	-0.097183	0.69591	0.19494	0.26428	0.25969	-0.055778	0.31961	-0.097244
mTOR_pS2448	0.1666	0.026795	0.12581	0.66068	0.1134	-0.17987	-0.21101	-0.01971	0.012398	0.049921	0.25066	-0.083454	0.047449	0.38301	-0.076043	0.025877	0.017103	0.32083	0.24982	-0.13794	-0.017927	-0.45687	0.26375	-0.21053	-0.43039	-0.43115	-0.21351	0.09277	-0.55723	0.48041	0.0055405	-0.026327	0.17254	0.36347	-0.13632	0.0819	-0.11397	-0.0776	-0.13389	0.40199	0.0081911	0.21482	0.47868	-0.19397	0.24544	0.25099	0.18686	0.36306	-0.14697
p21	0.19955	0.17425	-0.15982	-0.092843	-0.21153	0.082018	0.04164	0.01499	-0.13816	0.026621	-0.064669	0.084783	-0.46235	-0.047803	-0.051228	-1.1948	-0.18233	0.064969	-0.055669	0.021508	-0.081128	-0.19386	-0.12509	0.074511	-0.084447	0.12558	-0.09613	-0.03703	-0.075444	-0.078749	-0.013114	0.086565	-0.037871	-0.10282	-1.0143	0.93003	0.08605	0.061276	0.079918	-0.032337	-0.19281	0.026284	-0.065009	-1.1446	-0.026834	0.050638	0.23158	-0.44272	-0.14873
p27	-0.23532	-0.08972	0.57541	0.16979	0.034574	0.12037	0.2789	-0.14796	0.32732	-0.25246	-0.069032	0.15426	0.0068487	0.019233	-0.10687	0.14966	-0.11528	0.098223	-0.28574	-0.21913	0.60524	0.075237	0.042079	0.18422	0.16573	0.049582	0.192	-0.16557	-0.17251	-0.2778	-0.18025	-0.10119	0.084572	-0.047648	0.42284	0.21454	-0.3905	-0.21567	0.0095874	0.40694	0.27604	0.37027	-0.050354	-0.044852	0.16083	-0.10479	-0.11576	0.19599	-0.17349
p27_pT157	0.015372	0.043874	-0.057478	-0.016051	0.039365	0	-0.095568	0.0037694	-0.14134	-0.078845	0.067729	-0.039163	-0.072606	0.22489	0.12783	0.17439	-0.12069	0.089965	-0.097002	-0.11341	-0.094551	-0.11861	-0.042835	-0.077451	-0.12369	-0.14275	-0.031835	0	-0.10314	-0.035818	-0.057576	-0.025434	-0.29947	0.02591	-0.034226	0.14505	-0.13853	-0.094053	0.012795	0.15531	-0.027949	-0.12112	-0.066031	0.10602	-0.10917	0.25249	0.092708	-0.057572	-0.077503
p27_pT198	-0.12742	-0.12619	0.10478	-0.062115	-0.0017296	0.064999	0.052096	0.075314	0.012362	-0.044808	0.011526	0.018988	-0.0032111	-0.049801	0.063047	0.24477	-0.0056509	-0.05995	-0.090607	-0.0036231	0.086182	-0.081116	-0.2535	-0.02212	-0.068276	0.073619	-0.081481	-0.033701	-0.11913	-0.14037	-0.20153	-0.095899	-0.19862	-0.10387	0.08766	0.24013	-0.2245	-0.098602	-0.051529	0.28383	0.14845	0.092643	-0.049933	0.037594	-0.07991	-0.15541	-0.13188	0.20315	-0.055412
p38_pT180_Y182	-1.1908	-0.15603	-0.17602	0.26641	-0.068746	0.11795	-0.72133	-0.021931	0.37923	-0.23369	-0.080882	0.31516	0.034317	0.04653	-0.22502	0.31636	0.054818	-0.21997	-0.19436	0.047384	0.068285	-0.20834	0.18496	0.25688	0.2848	-0.54502	-0.055814	0.18346	-0.3534	0.3906	0.394	-0.44566	1.0816	0.33091	-0.013897	0.097611	-0.11871	0.15899	0.33323	0.1186	0.46446	0.2022	0.48444	-0.06888	0.11176	-0.74673	-0.37195	0.74835	-0.052998
p53	0.1054	-0.12777	0.2324	-0.047049	0.34297	0.17586	0.099746	0.17355	-0.056399	0.13745	-0.076708	-0.042229	0.34844	-0.019484	-0.16451	-0.03492	0.067324	-0.0067619	0.0020068	0.53388	0.44365	0.43584	0.13768	0.45403	0.091327	0.3241	0.16114	-0.0071532	0.17669	-0.13837	-0.14074	0.090985	-0.06633	0.25896	0.33679	-0.32332	-0.082139	0.0032263	0.008142	0.0030513	-0.099156	0.29009	-0.27924	0.064956	0.025478	0.029633	0.097358	-0.038324	0.23297
p62-LCK-ligand	0.21857	0.24567	-0.20609	0.246	0.21289	0.096781	-0.2301	-0.0023873	-0.19953	-0.14357	0.049285	-0.11711	0.19117	-0.13352	-0.18545	-0.44083	-0.19065	0.19382	-0.076786	-0.033305	0.033962	0.17257	-0.23316	-0.065667	0	0.69442	0.22548	-0.11638	0.50643	-0.18205	-0.24714	-0.12426	-0.051481	-0.090513	0.012812	-0.41604	-0.1281	-0.20766	-0.18502	0.03776	0.022385	0.039758	-0.11543	0.25161	0.041465	0.21999	-0.37715	0.048454	0.2117
p70S6K	-0.099136	0.059259	-0.0092507	-0.0065255	-0.021137	-0.062135	-0.20736	-0.26848	0.020011	-0.13718	-0.28105	0.16008	-0.10856	-0.075566	0.23051	-1.7489	-0.17425	0.021284	-0.14063	0.37062	-0.091534	-0.071647	0.11976	0.41258	0.26803	-0.19054	-0.10118	0.032167	0.03758	-0.28744	-0.17554	-0.37468	-0.2637	0.29609	0.066353	-0.0071991	-0.078334	0.040406	-0.0373	-0.078437	-0.044114	-0.27682	0.060688	0.010696	0.063386	0.093239	0.10254	0.052922	-0.052555
p70S6K_pT389	1.9906	0.93116	-0.69776	0.66531	-0.47698	-0.31397	0.61775	-0.87848	-0.6011	0.043938	0.19623	-0.09447	-0.14603	0.69596	0.25724	-0.2962	0.84236	1.4915	0.6674	-1.0402	-0.5341	-0.87081	0.6903	-1.6712	-0.54297	-0.32056	0.77731	0.33848	-1.1926	-0.28136	0.64177	0.88754	0.26531	-0.35706	-0.13228	-0.0043426	1.5493	-0.22619	0.27707	1.2203	0.4478	-0.21083	1.1023	0.90897	-0.74201	2.2794	1.7624	0.35093	-0.63288
p90RSK	0.16679	0.070649	-0.11725	-0.23503	-0.37221	-0.39696	0.0044758	0.15806	-0.25054	0.084268	0.11429	0.19296	-0.14882	-0.11844	0.16091	-0.3896	0.16416	0.41469	-0.071621	-0.49957	-0.058621	-0.62258	-0.015082	-0.027494	-0.21289	0	-0.020468	0.058033	-0.54061	-0.1187	-0.1364	0.062287	-0.22111	-0.21139	-0.19135	0.18363	-0.076482	-0.18972	-0.062146	0.015832	0.057572	-0.0056946	0.19192	0.25148	0.17698	0.22258	0.045681	0.23393	-0.31626
p90RSK_pT359_S363	-0.23538	0.025363	0.098758	-0.07862	0.11999	0.34539	-0.20194	0.32046	0.17628	-0.046539	0.01385	-0.12441	0.091919	-0.047377	-0.15555	0.049954	-0.13192	-0.041579	0.11697	0.18105	0.37593	0.0075559	-0.17857	0.14451	0.33435	-0.055434	0.26388	0.16441	-0.25921	-0.23101	-0.283	-0.17426	0.093509	-0.07656	0.017849	-0.14649	-0.10659	0.081846	-0.20836	-0.2723	-0.18454	0.055723	-0.10338	-0.11855	0.12021	0.34104	-0.024346	-0.011696	0.47244
[truncated: 529 more columns]

## Sheet: TCGA Significance Tests
Protein	adjusted_p
14-3-3_beta	0.279759
14-3-3_epsilon	0.176541
14-3-3_zeta	0.1293
4E-BP1	0.0606374
4E-BP1_pS65	0.00607987
4E-BP1_pT37_T46	0.717982
4E-BP1_pT70	0.1293
53BP1	0.829721
A-Raf_pS299	4.45303e-07
ACC1	0.398315
ACC_pS79	0.19745
ACVRL1	0.567013
AMPK_alpha	0.02327
AMPK_pT172	0.0344604
AR	0.0485144
ASNS	0.00017228
ATM	0.1293
Akt	8.0698e-06
Akt_pS473	0.105596
Akt_pT308	0.546916
Annexin_VII	0.4992
B-Raf	0.0698382
BRCA2	5.91543e-07
Bad_pS112	0.0107215
Bak	0.98862
Bap1-c-4	0.000129102
Bax	0.804155
Bcl-2	0.173584
Bcl-xL	0.4257
Beclin	0.0308627
Bid	0.476498
Bim	0.00199693
C-Raf	0.247358
C-Raf_pS338	0.168924
CD20	0.98346
CD31	0.928645
CD49b	0.4257
CDK1	0.0959195
Caspase-7_cleavedD198	0.0145848
Caveolin-1	0.000555651
Chk1	0.830703
Chk1_pS345	0.396349
Chk2	0.000295793
Chk2_pT68	0.1293
Claudin-7	0.176541
Collagen_VI	0.0171694
Cyclin_B1	0.98862
Cyclin_D1	0.396349
Cyclin_E1	0.860526
Cyclin_E2	0.860526
DJ-1	0.0186992
Dvl3	0.546916
E-Cadherin	0.546916
EGFR	0.00409394
EGFR_pY1068	0.0989221
EGFR_pY1173	0.277997
ER-alpha	0.370507
ER-alpha_pS118	0.591084
ERK2	0.000544189
ETS-1	0.200431
FASN	0.941989
FOXO3a	0.0186992
FOXO3a_pS318_S321	0.591084
Fibronectin	0.710136
FoxM1	0.591084
G6PD	0.0107215
GAPDH	5.91543e-07
GATA3	0.0034861
GSK3-alpha-beta	0.800059
GSK3-alpha-beta_pS21_S9	0.87159
GSK3_pS9	0.0709987
HER2	0.98862
HER2_pY1248	0.0465474
HER3	0.4992
HER3_pY1289	0.127771
HSP70	0.536268
Heregulin	0.14694
IGFBP2	0.000340878
INPP4B	0.396349
IRS1	0.485278
JNK2	0.266728
Ku80	1.72493e-06
LKB1	0.0553207
Lck	0.396349
MAPK_pT202_Y204	0.38872
MEK1	0.0127475
MEK1_pS217_S221	0.520607
MIG-6	0.00127873
MYH11	0.00299164
Mre11	0.17178
N-Cadherin	0.0698382
N-Ras	0.0959195
NDRG1_pT346	0.00343868
NF-kB-p65_pS536	0.276512
NF2	0.128132
Notch1	0.710136
P-Cadherin	0.277997
PAI-1	0.829177
PCNA	0.0164332
PDCD4	0.0958523
PDK1	0.0186992
PDK1_pS241	0.00509105
PEA15	0.0698382
PEA15_pS116	0.0010377
PI3K-p110-alpha	0.87159
PI3K-p85	0.507616
PKC-alpha	0.396349
PKC-alpha_pS657	0.1293
PKC-delta_pS664	0.0012519
PKC-pan_BetaII_pS660	0.922364
PR	0.714425
PRAS40_pT246	0.223909
PRDX1	0.710136
PREX1	0.313789
PTEN	1.62653e-06
Paxillin	0.98346
RBM15	0.914704
Rab11	0.313789
Rab25	0.000572278
Rad50	0.98862
Rad51	0.430191
Raptor	0.0186992
Rb_pS807_S811	0.546916
Rictor	0.176541
Rictor_pT1135	0.546916
S6	0.450258
S6_pS235_S236	0.000544189
S6_pS240_S244	0.87159
SF2	0.0440105
STAT3_pY705	0.804155
STAT5-alpha	0.0370348
Shc_pY317	0.0484829
Smad1	0.591084
Smad3	0.189574
Smad4	2.61132e-07
Src	0.000544189
Src_pY416	0.392177
Src_pY527	0.4257
Stathmin	0.30764
Syk	0.426449
TAZ	3.78873e-08
TFRC	0.759508
TIGAR	0.247358
TSC1	0.430191
Transglutaminase	0.533883
Tuberin	0.15947
Tuberin_pT1462	0.396349
VEGFR2	0.0959195
XRCC1	0.450258
YAP	0.922364
YAP_pS127	0.724745
YB-1	0.710136
YB-1_pS102	0.1293
beta-Catenin	0.00199014
c-Jun_pS73	0.0222435
c-Kit	0.00648125
c-Met_pY1235	0.972299
c-Myc	0.714425
cIAP	0.723662
eEF2	0.205057
eEF2K	1.71483e-07
eIF4E	0.579976
eIF4G	0.0154376
mTOR	0.0203785
mTOR_pS2448	0.000340878
p21	0.000330959
p27	0.0057591
p27_pT157	0.019558
p27_pT198	0.450258
p38_pT180_Y182	0.797775
p53	0.450258
p62-LCK-ligand	0.0183682
p70S6K	0.780732
p70S6K_pT389	0.162312
p90RSK	0.125534
p90RSK_pT359_S363	0.0034861
